# Supplementary material for: Shaping T Cell – B Cell Collaboration in the Response to Human Immunodeficiency Virus Type 1 Envelope Glycoprotein gp120 by Peptide Priming
Source: PLoS One. 2013 Jun 11;8(6):e65748. doi: 10.1371/journal.pone.0065748 (PMC3679139; doi:10.1371/journal.pone.0065748)
Supplement: Table S2 — Peptide-specific T-cell and B-cell responses (Excel file). (XLSX) [file pone.0065748.s006.xlsx]

## Sheet: log(IL-2)
log[IL-2]*		Mouse**
(pg/mL)		1	2	3	4	5	6	7	8	9	10		11	12	13	14	15	16	17	18	19	20		21	22	23	24	25	26	27	28	29	30		31	32	33	34	35	36	37	38	39	40		41	42	43	44
	blank	1.29226	1.25768	1.44871	1.11727	1.43136	1.61805	1.85733	1.44716	1.34242	1.23045		1.09691	0.90309	0.778151	1.24304	1.20412	0.929419	1.68574	1.716	2.0569	1.36173		1	1.50515	1.33244	1.0607	1.77452	1.43136	1.38202	0.69897	1.50515	1.23045		1.0607	0.70757	1.58092	0.70757	0.954243	0.30103		1.28103	1.20412	1.30103		0.60206	1.11394	0.875061	0.875061
Peptide	1
	2	2.21378	1.72099	1.89265	1.68215	1.65801	2.05308	2.18752	2.1038	1.59106	1.716		1.77525	2.16613	2.2266	2.49831	1.54407	2.7864	2.83283	1.99782	1.75587	1.94201		2.01912	2.39794	2.19033	2.80922	2.73159	2.52892	2.65379	2.52892	2.13988	2.32428		2.266	2.07041	2.12743	1.3032	2.55084	2.3638	1.34439	1.25768	1.47712	1.32222		1.64836	1.46982	1.74036	1.33244
	3	1.35411	1.25768	1.64444	1.63448	2.02531	1.5682	2.23553	1.6721	1.34242	0.778151		1.61909	2.05346	1.64345	1.0607	0.954243	1.47712	1.81291	1.716	1.98677	0.875061		1	1.32222	0.90309	1.61278	1.95424	2.04922	1.43297	1.95904	1.81291	1.51188		1.24304	0.662758	1.04532	0.959041	1.17609	1.58659	1.17898	0.544068	1.38021	1.23045		1.38021	1.26717	1.30103	0.69897
	4	3.24812	2.54543	2.82743	2.8902	3.44052	2.98068	2.85248	2.25768	1.9345	1.99564		2.14799	2.49568	2.27646	2.53339	2.88252	2.83315	2.93827	2.6149	2.30103	1.47712		1.76343	2.2878	2.37658	2.95545	2.79344	2.36642	2.85497	3.05881	1.87506	2.0086		1.87216	1.99167	2.67679	2.37676	2.74036	2.33866	2.69992	2.17348	1.78958	1.83948		2.0086	1.82607	2.60369	2.64345
	5	2.77786	2.53288	2.42667	2.30557	3.08207	2.46761	2.59879	1.81954	1.35218	1.8451		1.99388	1.98272	1.79934	2.21085	1.88649	2.5617	2.28443	2.55751	2.233	1.9345		1.13033	1.49136	1.96848	2.33945	2.63347	2.01703	2.28126	2.18611	1.60206	1.44716		1.5966	1.65418	2.36474	1.80686	1.99123	2.31197	2.18921	1.70842	1.66839	1.65418		1.75967	1.68124	1.33244	1.81291
	6	0.30103	0.176091	1.26717	1.71684	1.69897	1.53782	1.38917	1.07918	1.20412	1		1.8488	1.71684	1.30103	1.53148	1.0607	0.929419	1.83251	1.47712	1.51851	0.954243		1.81954	1.77452	1.21748	1.20412	0.30103	1.34242	2.06108	1.83885	1.51851	1.61805		1.42325	1.24551	1.63448	1.20683	1.39794	1.77525	1.29226	1.08279	1.02119	1.30103		1.25527	1.04139	1.17609	1.31175
	7	1.68664	0.60206	1.32428	1.25768	1.4624	1.09691	1.77815	0.778151	1.16137			1.61909	1.20683	1.25527	0	0.90309	1.0607	2.0607	1.6721	1.70757	1.11394		1.32222	0.740363	0	0	1.21748	1.51188	1.20683	1.33244	1.16137	1.07918		0.812913	0.851258	1.65418	0	0.929419	1.74896	1.81358	0.812913	1.07918	1.25527		1.36173	1.04139	0.544068	0.90309
	8
	9
	10
	11
	12
	13
	14
	15
	16	1.61384	1.31387	1.49276	1.68215	1.37107	1.30103	1.91381	1.95182	1.5563	1.19033		1.39967	1.3032	1.50515	1.51851	0.477121	1.13033	2.22401	1.39794	1.69897	1.59106		1.25527	1.44716	1.20412	1.5682	2.07555	1.54407	1.80346	0.778151	1.38021	1.5682		0.778151	0	1.29226	1.33445	1.32222	1.50651	1.26951	1.00432	1.41497	1.44716		1.33244	1.04139	0.977724	1.14613
	17	2.08135	2.10755	1.65418	2.65379	2.66699	3.03941	2.38828	1.72428	1.72428	1.81624		2.14019	2.97132	2.25042	2.19866	1.50515	2.33546	2.53845	2.40569	2.94002	2.02735		1.53782	2.233	2.60314	2.45637	2.28556	1.99123	2.83954	2.4624	1.89763	1.17609		2.00647	1.14922	1.80003	1.3032	1.72016	2.30233	2.36754	1.64933	2.28578	1.39794		1.85431	1.59106	1.82282	2.00432
	18	1.233	0.477121	1.11394	1.16435	1.66276	0.845098	1.5563	1.14613	1.04139	0.740363		1.02119	0	1.25527	0.929419	0.653213	1.37107	1.38917	1.30103	1.54407	0.176091		1.44716	0.60206	1	1.92428	0.929419	1.07918	1.04532	1.14613	1.32222	1.07918		0.875061	0.851258	1.14922	0.908485	1.20412	1.56937	1.19312	0.69897	1.4624	1.36173		1.53148	0.90309	1.17609	1.07918
	19	2.58388	1.76042	2.22814	2.28126	2.47276	2.4257	2.03743	1.36173	1.75587	1.65321		1.75282	2.20978	2.31175	2.3294	1.77452	2.27531	2.19312	2.22011	1.82282	1.74036		1.07918	1.5682	2.33041	2.39794	2.31806	2.00647	2.27323	2.7344	2.64982	1.80618		1.46982	1.29226	2.10585	1.41664	1.5682	1.74896	1.41664	1.32428	1.54407	1.55751		1.83885	0.69897	1.47712	1.17609
	20	1.39094	1.28103	1.51983	1.90902	1.97772	2.03543	1.57978	1.21748	1	0.845098		1.53908	1.86982	1.32222	1.37107	0.477121	1.26717	0	1.23045	1.02119	1.31175		1.64345	1.91645	1.24304	1.62325	1.62325	1.57978	0.60206	1.4843	1	1.53782		1.07918	1.28103	1.7332	1.00432	1.20412	1.48572	1.14922	1.02531	1.27875	1.13033		1.30103	0.30103	1.04139	1.38021
	21	0.954243	0.959041	1.30103	0.851258	1.82607	1.67669	1.32222	1.43136	0.845098	0.30103		1.47129	1.3032	1.64345	1.51851	1.41497	1.35218	1.69897	1.33244	0.90309	1.09691		0.60206	1.16137	1.63347	1.20412	1	0.477121	0.908485	0	0.845098	1.34242		1.14613	0.880814	1.47129	0.612784	1.32222	1.39967	1.34439	1.04532	1.42325	1.14613		1.68574	0.60206	1.07918	0.778151
	22	2.68088	2.94797	2.50051	2.95909	2.92065	3.1784	2.3784	2.32222	2.45788	2.04139		2.27784	2.85254	2.88338	2.43616	2.28892	2.9235	2.3294	3.21458	2.56703	1.91908		1.61278	2.83219	1.23045	3.04727	3.0162	2.9345	2.94797	3.38184	2.82575	2.58995		1.75205	1.94743	2.46255	1.92993	1.97543	2.49638	2.29469	1.89265	1.53148	1.55751		2.05881	1.66745	1.88081	2.42732
	23	1.40824	1.7332	1.71265	2.28691	2.38561	2.02735	1.54407	1.65321	1.88081	1.43136		1.60853	1.9248	2.01072	1.75967	1.31175	2.11893	1.70329	2.26834	1.90037	1.57978		1.24304	2.0569	1.94694	1.86332	2.45332	2.13194	2.14644	2.33345	1.55023	2.13033		1.33244	1.56937	1.78958	1.68664	1.38021	0	2.11428	1.39967	1.42325	1.26717		1.5682	1.27875	1.44716	1.43136
	24	1.39967	1.39967	1.43297	1.17898	1.57978	0.977724	1.49136	1.91908	1.16137	1.14613		1.39967	1.39967	1.04139	1.91908	1.27875	0.812913	1.63849	1.50515	1.36173	1.25527		1.49136	1	1	1.54407	1.716	1.61278	1.50651	1.80618	1.44716	1.38021		1.63849	1.14922	1.50651	0.959041	1.21748	1.60853	0	0.69897	1.51188	1		1.63347	1.13033	1.04139	1.17609
	25	1.81023	1.08279	1.58092	1.41664	1.74819	1.09691	1.61278	1.27875	1.41497	1.11394		1.45637	1.75664	0.954243	1.34242	0.778151	0.812913	1.65801	1.91381	1.62839	1.25527		1.25527	1.44716	0.69897	1.61278	1.69897	1.61805	1.35411	1.53148	1.49831	1.14613		1.0607	0.477121	0.69897	0.908485	1.34242	1.65418	1.233	1.08279	1.36173	1.41497		1.32222	1.27875	1.04139	1.19033
	26	1.42488	1.28103	1.21748	0	1.53148	1.33244	1.50515	1.43136	0.477121	0		1.43297	0.544068	0.69897	1.09691	0.845098	1.17609	0.812913	1.14613	0	1.13033		1.14613	0.929419	1.04139	1.89487	0	0	0.959041	0.69897	0.69897	0.778151		1.29003	0.959041	1.32428	0.78533	0.778151	1.38917	1.43297	0.30103	1.30103	1.16137		1.27875	1.31175	0.929419	0.875061
	27	1.19312	1.04532	0.39794	0.30103	1.25527	1.45484	1.32222	0	0.69897	1		1.25527	1.02119	1.25527	1.07918	0.39794	0.30103	1.21748	1.39794	1.27875	1.34242		1.07918	0.69897	0.69897	1.17609	0.812913	1.02119	1.08279	0.90309	1.43136	1.07918		0.977724	0.662758	1.20683	0.819544	0.60206	1.58659	1.233	0.908485	1.34242	1.31175		1.50515	1.04139	1.02119	1.34242
	28	1.82347	2.16613	2.19479	2.29358	3.10209	2.3865	2.41497	1.96848	1.47712	1.60206		1.98272	2.31408	2.07188	1.90309	1.55023	1.46982	1.88366	2.24797	2.25768	1.79934		2.34537	2.40824	2.20412	2.50174	2.54283	2.30535	2.05729	2.69285	2.84788	2.33244		1.84819	1.233	1.78604	1.19312	1.23045	2.17056	1.88705	1.59218	1.51851	1.49136		1.44716	1.16137	1.60746	1.65801
	29	2.23578	2.09726	2.16613	2.1176	2.67761	2.48785	2.25888	1.78533	1.61278	1.50515		1.70415	1.69984	1.98677	1.46982	1.93952	2.13354	2.04727	2.32838	2.17609	1.5682		2.0569	2.03743	1.80618	2.4624	2.43933	2.23679	1.99167	2.46687	2.29667	1.5682		1.57403	1.39094	1.94002	1.43297	1.43933	1.99388	2.10072	1.31387	1.42325	1.17609		1.49136	1.14613	2.04922	1.32222
	30	2.88457	2.4283	2.55582	3.02983	2.91196	3.32889	2.97359	1.86923	1.99344	1.85431		2.21906	3.15415	2.31911	2.65273	2.51455	3.16122	2.52048	3.15412	2.75891	2.25527		1.91908	2.31806	2.67394	3.0799	2.96708	2.8651	3.01013	2.92143	2.54531	3.12613		0	2.42341	2.6097	1.935	2.29003	2.32858	2.1176	1.89542	1.97128	1.64933		1.90849	1.53148	1.77085	2.77159
	31	1.32428	0.30103	0.90309	0.851258	1.51851	1.24304	0.69897	1.51851	1.02119	0.954243		1.32222	1.07918	0.69897	1.57403	1.34242	1.27875	0.977724	1.13033	1.44716	0.90309		1.19033	1.17609	1.11394	1.20412	1.0607	2.21748	1.41664	1.07918	0	1.27875		1.38917	0.959041	1.38202	0.70757	0.954243	1.69108	1.63949	0.39794	1.20412	1.17609		1	0.90309	1	1.30103
	32	2.82387	2.80659	2.96642	2.7428	3.31345	3.2449	2.85612	2.06819	2.92376	2.33445		2.36847	2.21511	2.65706	3.04786	2.24304	2.87419	2.85278	2.84011	2.89265	2.18469		2.56937	2.81458	2.4764	3.29314	3.11461	3.0667	2.93252	3.53845	3.27416	2.07004		2.55509	2.3485	2.4929	1.87274	2.48855	2.84205	1.75664	1.95952	2.06108	1.91698		2.14613	2.02531	2.09691	2.5832
	33	1.51322	1.47129	0.875061	1.13354	0	0.30103	1.23045	1.39794	1.44716	1.52504		1.41664	1.35411	1.07918	1.38917	0.845098	1.02119	1.67669	1.75967	1.75967	1.30103		1.0607	1.07918	1.14613	1.41497	1.14613	1.4624	1.14922	0.653213	1.17609	0		1.13033	0.959041	1.39967	1.04532	1	1.36173	1.34439	0.778151	1.37107	1.32222		1.38021	1	1.11394	0.90309
	34	1.92221	0	1.49276	1.04532	2.09342	1.04139	2.09691	1.41497	1	0.929419		1.47129	1.28103	1.56229	1.72428	1.17609	0.845098	1.44716	1.44716	1.90309	1.14613		1.11394	1.04139	1.23045	1.76716	2.14922	1.92428	1.49276	1.38021	1.90037	1.23045		1.21748	1.02531	1.14922	0.851258	1.53148	1.51983	1.28103	0.653213	1.41497	0.90309		1.58546	1.27875	1.17609	1.04139
	35	1.53908	1.45637	1.23045	1.25768	2.14922	1.07918	0.977724	0.69897	0	0.875061		0	1.40824	1	0.39794	0.778151	1.09691	1.26717	1.25527	1.07918	1		1.27875	0.875061	0.69897	0.69897	1.43136	1.23045	1.41664	0.778151	0.69897	1.04139		1.39794	0.851258	0.78533	0.78533	1	1.46389	1.08279	0.60206	1.59106	1.07918		1.20412	0.778151	0.778151	1.20412
	36	1.42488	1.11727	1.47857	1.49276	1.21748	1.0607	0.954243	0.954243	1.11394	1.07918		1.63949	1.39967	1.11394	1.37107	1	1.52504	1.29003	1.32222	1.32222	1.30103		1.17609	0.954243	0.954243	1.17609	1.4624	0	1.29226	0.845098	1.24304			0.740363	1.00432	1.51322	0.851258	0.30103	1.51983	1.00432	1.00432	1.25527	1.29003		0	1.04139	0.929419	1.47712
	37	1.70842	1.26951	1.59218	1.14922	1.64345	1.20412	1.32222	0.954243	1.43136	1.17609		1.35411	1.55751	1.57978	1.09691	0.977724	1.30103	1.68124	1.61805	1.69897	0.812913		1.09691	0.778151	0.812913	1.02119	1.62325	1.61278	0.70757	0.90309	0.954243	1.26717		1.24304	0.39794	1.53275	0.959041	1.17609	1.43297	0.934498	0.812913	1.41497	0.977724		1.20412	0.875061	0	0.90309
	38	1.26951	0.740363	1.43297	2.65523	1.27875	0	1.23045	1	1.20412	1.26717		1.16137	1.65896	1.07918	0.929419	1.20412	1.72835	1.37107	1.41497	1.30103	1.25527		1.59106	0	1.09691	1.17609	1.43136	2.07918	1.04532	1.23045	1.07918	0.954243		1.0607	0.908485	1.56348	0.959041	1.30103	1.56937	1.00432	1.16435	1.43136	1.04139		1.23045	0.69897	0.929419	0
	39	2.75404	1.64444	2.24699	2.75823	3.36069	2.44091	2.20683	1.61278	1.29003	1.64345		1.64444	2.1878	1.70757	2.42813	1.73239	2.44012	2.15076	2.29226	1.72016	1.83885		1.66276	1.23045	1.49136	2.04727	2.62941	2.58263	1.44091	2.28556	1.88081	1.69897		1.19033	1.78604	1.63448	1.71265	1.39794	1.62428	1.83315	1.25768	0	1.07918		1.39794	1.34242	1.14613	1.53148
	40	2.30016	1.00432	2.10415	1.87564	2.57403	1.78888	2.56348	1.60206	2.21484	1.0607		2.10415	1.82347	1.96848	2.15381	1.27875	1.76716	2.41414	1.8451	2.36549	1.5563		2.03342	1.24304	1.74036	1.83251	2.33846	2.17173	2.35526	2.22272	2.8202	1.83885		0.977724	0.477121	1.59218	1.233	0.778151	1.53275	1.20683	1.00432	1.17609	1.20412		1.50515	0.90309	1.04139	0.69897
	41	1.48572	0.982271	1.47857	1.32428	1.11394	1.37107	0.90309	1.30103	1	0.176091		1.72099	1.14613	0.954243	0.90309	1.24304	1.23045	1.58546	1.30103	1.23045	0		1.47712	2.08991	1.14613	1.38021	0.778151	1.63347	0.70757	1.36173	0.954243	1.07918		0.977724	1.10037	1.25768	0.612784	1.16137	1.50651	1.233	0.982271	1.49136	0.90309		1.49136	1.17609	1.38021	0.90309
	42	1.17898	0.477121	1.39094	1.50651	1	0.977724	1.38021	1.34242	1.11394	1.24304		1.39967	1.47129	1.63849	1.98453	0.90309	1.42325	1.67669	1.07918	1.25527	0.90309		0.778151	0.39794	0	0.653213	1.32222	0.60206	1.17898	1.30103	1.14613	0.778151		1.16137	0.70757	0	0	1	1.59218	1.34439	1.00432	1.30103	1.23045		1.14613	1.25527	1.24304	1.0607
	43	2.02776	2.04179	0	1.60853	1.43136	0.653213	1.47712	0.812913	0.740363	1.20412		1.45637	1.28103	1.14613	1.72016	1	0	0.60206	1.57978	0.544068	0.845098		1.81291	0.30103	0.39794	1.20412	1.25527	1.16137	0.30103	1.20412	1.21748	1.11394		1.33244	0.477121	0.982271	1.25768	0	1.61384	1.41664	1.00432	1.51188	1.27875		1.02119	0.176091	0.90309	1.14613
	44	1.90902	1.81358	1.56937	1.25768	1	2.03543	1.62325	1.30103	0	1.13033		1.62941	1.38202	0	1.49831	1.31175	1.56229	1.93952	1.38917	0.778151	0.778151		1.89209	1.07918	0.477121	1.07918	1.64345	1.23045		1.11394	0.477121	1.07918		1.16137	1.37291	1.17898	0.322219	1.14613	1.53275	1.20683	0.851258	1.40654	0.954243		1.17609	0.60206	0.69897	1.25527
	45	1.35411	1.86982	1.87564	2.13545	1.32222	1.21748	1.43136	1.25527	1.51188	1.33244		1.26717	1.51322	0.544068	1.02119	0.90309	1.96614	1.85431	0	1.16137	0.778151		0.929419	0.812913	1.79934	1.44716	1.09691	1.41497	1.61384	1.59106	1.45484	1.11394		1.14613	0.880814	1.56937	0.959041	0.477121	1.43297	1.70842	0.982271	1.38021	0.778151		1	0	1.04139	0.977724
	46	2.55096	2.43313	2.97914	3.19978	2.82478	2.96591	2.57978	1.25527	2.2014	1.54407		2.50393	2.37676	2.2833	2.77561	1.6721	3.16092	2.53719	2.56407	2.47784	1.5682		1.96379	1.23045	2.40569	2.85309	3.00903	2.7574	2.5636	2.44248	2.27646	2.27184		1.50515	1.52634	1.8488	1.67302	1.73239	2.30341	2.15866	1.47857	1.63949	1.16137		2	1.27875	1.60206	1.9345
	47	0	1.233	2.21511	1.65418	2.48501	1.27875	0	1.62325	1.07918	1.82607		1.44091	1.11394	1.07918	1.5966	0	1.75205	1.70329	1.25527	0.90309	1.5682		0	1.04139	0.477121	1.30103	1.50515	1.4624	0	0.954243	0.954243	1.27875		0.929419	0.60206	1.29226	0.491362	1.21748	1.32222	0.778151	0	1.32222	0		1.36173	0.90309	1.07918	1.30103
*Each value normalized to to lowest measurement for the same mouse
**Mouse 1-10, Peptide-2 primed; Mouse 11-20, Peptide-29 primed; Mouse 21-30, Control-peptide primed; Mouse 31-40, IFA-treated; Mouse 41-50, PBS-treated
[truncated: 6 more columns]

## Sheet: log(IL-4)
log[IL-4]*		Mouse**
(pg/mL)		1	2	3	4	5	6	7	8	9	10		11	12	13	14	15	16	17	18	19	20		21	22	23	24	25	26	27	28	29	30		31	32	33	34	35	36	37	38	39	40		41	42	43	44
	blank	1.39794	1.14613	1.21748	1.17609	0.653213	1.43136	1.51322	1.16137	1.16137	1.25527		1.38021	1.19033	1.20412	0.954243	0.845098	1.09691	0.90309	1.17898	1.52634	1.08279		0.954243	0.812913	1.38021	0.954243	1.19033	0.653213	1.30103	1.27875	1.11394	1.11394		0.90309	0.812913	1.04532	0.740363	1	0		1.19312	1.11394	1.3032		0.740363	0.90309	0.740363	0.740363
Peptide	1
	2	1.34242	1.27875	1.49969	1.31387	1.23045	1.49831	1.69548	1.74115	1.39794	1.32222		1.73719	1.64444	1.43136	1.9345	1.07918	1.95424	2.13672	1.28103	1.14922	1.38202		1	1.61384	1.79239	1.90849	2.11727	1.75967	2.19033	1.64345	1.07918	1.68574		1.42325	1.6902	1.3032	0.90309	2.44948	2.17056	1.19312	1.07918	1.32222	0.954243		1.44871	1.09691	0.954243	0.977724
	3	1.26717	1.04139	1.39094	0.954243	1.38021	1.38917	1.77887	1.25527	0.30103	0.30103		1.60314	1.48572	1.17609	0.90309	0.845098	0.845098	1.20412	1.49969	1.41664	0.982271		0.929419	0.954243	1.20412	1.17609	1.36173	1.27875	1.24304	1.40654	1.07918	0.90309		0.778151	0.30103	0.544068	0.30103	1.02119	1.33244	0.812913	0.812913	1.04139	1		1.04139	0.954243	0.69897	0
	4	2.58206	2.26364	2.66427	2.52127	3.25479	2.21352	2.3485	1.8202	1.8451	1.17609		1.85187	2.57299	2.04336	2.65079	2.38021	2.61066	2.51322	2.57703	1.99167	1.20683		1.60853	1.64933	2.21219	2.38382	2.29994	2.11727	2.36173	2.4843	1.6902	1.66276		1.51851	1.6902	2.08672	1.92428	2.93526	2.26741	2.55096	1.24551	1.26717	1.44871		1.28103	1.58659	2.00432	2.31492
	5	2.09691	2.04532	1.76418	1.90902	3.04766	1.75587	2.04766	1.3032	1	0.875061		1.59218	1.98272	1.13033	2.18184	1.44716	1.65321	1.69897	2.00689	1.61384	1.20683		0.977724	0.90309	1.5563	1.73239	1.74429	1.26717	1.77815	1.66276	1.14613	1.17609		1.04139	1.20412	1.11727	1.20412	1.63347	1.61384	1.13354	1.13354	1.38202	1.38202		1.23045	1	0.875061	1.27875
	6	1.14613	1	1.48572	1.17609	1.8451	1.46982	1.45637	1.04139	1.31175	0.90309		1.74896	1.14613	0.90309	1.04139	1.11394	0.929419	1.07918	1.04532	1.00432	0.477121		1.74896	1.04139	1.53148	0.845098	0.929419	0.954243	1.30103	1.55023	0.60206	1.13033		1.32222	1.07918	0.851258	0.778151	1.54407	1.53275	0.544068	0.39794	1.07918	0.60206		1	1.20412	0.954243	0.812913
	7	1.26717	1	1.48572	0.778151	1.68124	1.44716	1.59218	0.954243	1.30103	1.04139		2.4915	1.43297	0.845098	0.90309	1.47712	1.64345	1.88649	1.77159	1.47857	1.20683		1.47857	1.17609	1.09691	1.14613	0.740363	0.90309	1.54407	1.25527	1.72428	0.69897		0.60206	1	1.00432	0.60206	0.740363	1.95472	1	0.875061	0.954243	1.14613		1.25527	0.845098	0.69897	0.477121
	8
	9
	10
	11
	12
	13
	14
	15
	16	0.90309	1.11394	1.45637	1.11394	1.36173	1.24304	1.53275	1.61384	1.25527	0.69897		1.20412	1.16137	0.845098	0.544068	1.02119	0	1.07918	0.90309	1.25768	1.04532		0.69897	0.778151	1.19033	0.477121	0.875061	0.845098	0.875061	1.16137	1.11394	0.69897		0.69897	0.60206	1.14922	0.954243	1.20412	1.30103	0.977724	0.875061	1.14613	0.954243		0.977724	0.954243	0.778151	0.477121
	17	1.32222	2.07737	1.66839	1.88423	3	1.98227	1.72099	1.31387	1.14613	0.954243		1.87852	2.4101	1.88081	2.01703	1.14613	1.46982	2.6744	1.94988	2.19201	1.3032		1	1.47129	1.78176	1.85733	1.64836	1.5682	2.51983	1.97772	1.83251	1.02119		1.51851	0.90309	1.17898	1.17609	1.61805	2.07408	1.78247	1.11727	1.38202	1.02119		1.34439	0.929419	1.13033	1.51188
	18	0.90309	0.875061	0	0.30103	0.954243	1.21748	1.32428	1.23045	0.69897	0		1.14613	0	1	0.812913	1.0607	1.35218	0.69897	0.954243	1.11727	0.812913		1.23045	0.69897	1.27875	1.31175	0.544068	0.60206	0.69897	1	1.04139	1.24304		0.90309	0	0.851258	1.02119	0.977724	1.35218	0.929419	0.977724	1.30103	1.233		1	1.04139	0.69897	0.875061
	19	2.01912	1.47712	1.9619	1.67761	2.75166	1.99123	1.55751	1.23045	1.11394	1.30103		1.51188	1.85794	2.20817	1.93702	1.39794	1.49136	1.97313	1.56937	1.37291	1.13354		1.02119	0.778151	2.00647	2.09342	1.90309	1.51188	1.47712	2.39358	1.99344	1.31175		1.20412	0.90309	1.11727	0.778151	0.875061	1.32222	0.176091	1.02119	1.25527	1.24551		1.17609	0.778151	0.845098	0.653213
	20	0.477121	1.14613	1.02119	1	1.36173	1.9058	1.54531	0.929419	0.875061	0.778151		1.95713	1.63949	0.929419	1.13033	0.30103	1.26717	0.954243	1.06446	0.778151	0.60206		1.34439	1.25527	1.23045	0.778151	1.02119	1.41497	0.954243	1.36173	0.30103	0.875061		0.954243	0.875061	0.959041	0.845098	0.778151	1.34242	0.39794	0.740363	1.11394	0.845098		1.13033	0.740363	0	0.977724
	21	0.69897	1.24304	1.36361	0	1.43933	1.61278	0.778151	0.845098	0.477121	0.176091		1.30103	0.845098	1.38021	0.845098	1.25527	1	0.845098	1.06446	0.851258	0.477121		0.60206	0.929419	1.41497	0.653213	0	1.24304	0.90309	1.17609	1.16137	1.04139		1.07918	0.845098	0.60206	1.04139	0.929419	1.36173	0.740363	1.13354	1.33244	0.30103		1.07918	0.60206	0.30103	0.39794
	22	2.11394	2.30211	2.28578	2.41514	3.29026	2.57634	1.80003	1.7332	2.18327	1.25527		2.20844	2.85071	2.69461	2.58995	2.42975	2.0607	2.07372	2.37676	1.99607	1.36361		1.38202	2.20167	0	2.2014	2.60692	2.04139	2.46389	2.69461	1.90309	1.97772		1.53148	1.07918	1.79309	1.36173	1.58546	2.30984	2.03181	1.37291	1.78604	1.13033		1.80346	1.11394	1.38021	1.93197
	23	0.954243	1.41497	1.49969	1.52634	1.78888	1.49136	1.07918	1.54531	1.5682	1.02119		1.52634	1.64933	1.34242	0.929419	1	1.43136	0.812913	1.20683	1.16435	1.04532		1	1.35411	1.5563	1.38021	1.79239	1.07918	1.25527	2.02119	0.977724	1.35218		1.25527	0.90309	0.544068	1.02119	1.14613	0	1.55145	1.19312	1.0607	1.233		1.11394	1.16137	0.90309	0.812913
	24	1	1.51851	1.13033	1.0607	1.23045	1.34242	1.42488	1.58092	1.13033	0.477121		1.47712	1.16137	0.69897	1.17609	1.11394	0.90309	0.477121	1.11727	0.908485	1.08279		1.09691	1.20412	1.32222	0.69897	0.812913	1.09691	0.875061	1.53148	1	1.07918		1.26717	1.14613	1.13354	0.954243	0.90309	1.38021	0	0.875061	1.14613	0.778151		1.17609	1.04139	1.20412	1.04139
	25	1.14613	0.845098	0.977724	0.954243	1.27875	1.27875	1.35411	1.56937	0.69897	0.477121		1.53908	1.07918	0.477121	0.954243	0.60206	0.778151	1.11394	1.20683	1.13354	0.778151		1.04139	0.778151	1.21748	0.845098	0.39794	0.69897	0.477121	1.34242	0.845098	1		0.845098	0.477121	0.908485	0.929419	0.875061	1.37107	1.07918	1.28103	1.20412	1.43297		1.20412	1.04139	0.69897	0.740363
	26	0.812913	0.929419	1	0.60206	0.812913	1.32222	1.37291	1.23045	0.845098	0.39794		1.4624	1.17609	1	0.90309	0.875061	1.04139	0	1.08279	0.778151	0.812913		0	0.845098	1.34242	1.07918	0.60206	0	0.778151	1.17609	1.0607	0.90309		1.32222	0.977724	0.851258	0.544068	0.60206	1.27875	1.02119	0.653213	1.07918	0.740363		1	0.954243	0.845098	0.176091
	27	1.11394	1.04139	0		0	1.43136	1.11394	0	0.30103	0.544068		1.17609	1.07918	0.929419	0.778151	0.875061	0.740363	0.977724	1.08279	0.934498	0.908485		1	0.60206	1.21748	0.477121	0.39794	0.69897	0	1.0607	0.954243	1.20412		0.60206	0.845098	0.819544	0	0.740363	1.36173	0.929419	0.977724	1.17609	0.812913		0.954243	0	0.954243	0.176091
	28	1.43933	1.92942	2.01115	2.31302	3.02816	2.20952	1.67302	1.34439	1.04139	1.23045		1.73719	2.2383	2.29447	2.33746	1.72428	1.97313	1.90309	1.44091	2.00903	1.79309		1.53275	2.38578	2.17609	2.11059	1.97081	1.81954	1.5682	2.30856	1.91908	1.77815		1.20412	1.09691	0.819544	1.04139	0.653213	1.39794	0.929419	0.544068	1.07918	0.90309		0.845098	1.23045	0.90309	0.39794
	29	1.95182	1.74819	2.17782	1.85794	2.47712	1.97313	1.71684	1.40824	1.23045	0.90309		1.68215	1.49276	1.6902	0.740363	1.60206	1.62325	1.56229	1.68215	1.44871	1.00432		1.23045	1.39967	1.5682	1.44716	1.91381	1.53148	1.32222	2.02325	1.07918	1.51851		0.740363	1.13033	1.14922	0.778151	0.90309	1.44871	1.0607	1.10037	1	1.04139		0.845098	0.778151	0.740363	0.176091
	30	2.48785	1.76343	2.09899	2.45954	3.12499	2.60853	2.07225	1.65896	1.63347	1.27875		2.06296	2.71147	1.89209	1.97313	1.70757	2.02735	2.273	1.98272	1.89818	1.34439		1.50651	1.78247	2.57749	2.00432	2.41246	2.27068	2.80072	2.67852	2.06446	2.233		1.07918	1.52504	1.78604	1.0607	1.38021	1.85794	1.52634	1.22011	1.43297	1.11394		1.38202	1.11394	0.954243	1.93952
	31	0.30103	1.07918	0.875061	0.812913	0.740363	1.34242	0.845098	0.812913	1.11394	0.69897		1.34242	0.929419	0.69897	0.778151	0.845098	1.07918	0.875061	1.08279	0.544068	1.00432		0.812913	0.740363	1.17609	0.69897	0.845098	1.74819	0.544068	0.812913	0.544068	0.778151		1.17609	0.740363	0.477121	0.929419	1.0607	1.39794	0.929419	0.740363	1.17609	0.477121		0.929419	0.69897	1.02119	0.740363
	32	2.51851	2.23553	2.23325	2.14953	3.09552	2.47857	2.23325	1.8202	2.47494	1.54407		2.36286	2.21511	2.35025	2.17464	1.71181	1.97772	2.58771	2.19479	2.41514	1.71684		1.64444	2.10243	2.26007	2.65706	2.65753	2.21748	2.28892	2.94571	2.18184	1.49136		2.49276	1.64836	2.01115	1.14613	2.06633	2.53161	1.34439	1.29226	1.49276	1.25768		1.33445	1.84572	1.33244	2.01703
	33	0.90309	1.34242	0.69897	0.845098	0.778151	1.23045	1.26951	1.46389	0	0.477121		1.38021	1.23045	0.60206	1	0	0.477121	0.60206	0.982271	1.08279	0.845098		0.176091	0.69897	1.30103	0.653213	0.69897	0.954243	0.90309	1.02119	0.845098	0		0.845098	0.812913	0.477121	0.69897	0.39794	1.21748	1.22011	0.977724	1.11394	0.69897		0.69897	1.07918	0.977724	0.176091
	34	1.37107	0.954243	0	1.32428	1.74429	1.47712	1.20412	1.14613	1.11394	0.653213		1.26717	1.17609	1	1.34242	1.02119	1.20412	1.02119	1.02531	1.02531	0		0.778151	0.60206	1.25527	1.13033	1.13033	1.04139	1.13033	1.34242	1.14613	1.24304		1	0.90309	0	0.477121	1.02119	1.20412	0.929419	0.39794	1.25527	0.653213		1	1.0607	0.477121	0.653213
	35	1.14613	1.99344	0.90309	0.60206	1.40654	1.25527	0.477121	1	0.69897	0.875061		0	1.14613	0	0.778151	0.90309	0.812913	0.60206	0.90309	0.39794	0.69897		0.39794	0.977724	1.27875	0.60206	1.38917	0.653213	1.34242	0.90309	0.929419	0.90309		1.23045	0.69897	0.69897	0.69897	0.812913	1.31175	1	0	1.32222	0.845098		0.60206	1.23045	0.778151	0.845098
	36	0.653213	0.875061	1.34439	0.69897	1.25527	1.34242	0	0.60206	0.477121	1.16137		1.23045	1.21748	0.30103	0.653213	1	1.24304	0.90309	1.06446	0.69897	0.959041		1.20412	1.23045	1.8293	0.90309	1.19033	0.653213	0.778151	1.30103	0	1.92942		0	0.30103	0.69897	0.778151	0.30103	1.34242	0.929419	1.26951	0.845098	1.25768		0	0.778151	0.653213	0.544068
	37	0.69897	1.36173	1.39094	1.11394	1.53782	1.49136	1.17609	1.02119	0.90309	1.11394		1.63448	1.16137	0.90309	1	1.43136	1.20412	1.20412	1.17898	0.60206	0.875061		0	1.11394	1.38021	0.929419	0.875061	0.90309	0.653213	1.23045	0.39794	1.17609		0.544068	0.778151	0.78533	0.845098	1	1.36173	0.740363	1.07918	1.31175	0.653213		0.544068	0.929419	0.544068	0.929419
	38	1.23045	1.26717	1.24304	2.13066	1.07918	1.32222	1.0607	1.04139	1.17609	0.90309		1.35218	1.34242	0.90309	0.875061	0.977724	1.11394	0.60206	1.14922	1.04532	0.959041		0.740363	0.845098	1.27875	1.04139	0.69897	1.25527	1.14613	1.04139	1.11394	0.977724		0.778151	0.740363	0.78533	1	1.31175	1.46389	0.740363	0.977724	1.41664	0.778151		0.954243	1.02119	0.778151	0.477121
	39	1.64345	0.977724	1.58659	1.72509	2.61857	1.51851	0.977724	0.875061	0.812913	0.778151		1.43933	1.9248	0.90309	1.43136	1.29003	1.23045	1.20412	1.49276	1.11727	0.875061		1.23045	1.0607	1.51851	0.90309	1.62839	1.70757	1.47712	1.33244	1.53148	1.0607		1	0.875061	0.851258	0.60206	1.24304	1.33244	0.929419	1.0607	0	0.477121		1.04139	1.38202	0.60206	1.09691
	40	1.90309	0	1.81358	1.233	2.51055	1.39794	1.81358	1.61384	1.51188	1.04139		1.60314	1.34242	1.44716	1.30103	1.04139	0.740363	1.82607	1.19312	1.36361	0.959041		1.38202	1.24304	1.4624	1.17609	1.72428	1.25527	1.41497	1.49136	1.51851	1.4624		0.60206	0.69897	0.30103	1.02119	1.04139	1.30103	1.02119	0.954243	0.812913	0.69897		1	0.778151	1	0.812913
	41	0.69897	1.21748	1.39094	0.778151	0.778151	1.30103	1.25768	1.23045	0.845098	0.69897		1.60314	1.63448	1.07918	0.778151	0.90309	0.740363	1.30103	1.04532	1.00432	0.778151		1.07918	1.07918	1.36173	0.954243	0.653213	0.60206	0.778151	1.19033	1.16137	0.977724		0.812913	0.740363	1.17898	0.60206	0.69897	1.34242	0.954243	1.11727	1.19033	0.778151		1.26951	1.28103	0.845098	0.176091
	42	0.90309	1.59106	1.09691	0.477121	0.60206	1.17609	1.04139	1.34439	1.11394	0.954243		1.21748	1.55145	1.6902	2.35984	0.875061	1.04139	1.63849	1.04532	0	0.908485		1.28103	1.04139	1.27875	1.11394	0.929419	0.977724	0.90309	1.20412	1.44716	1.11394		0.845098	0.977724	0	0.653213	0	1.48572	0.875061	1.22011	1.20412	1.13033		0.954243	0.60206	0.39794	0.977724
	43	1.61278	2.01912	1	1.84572	0.954243	0	1.233	1.34439	0.845098	1.38021		1.41497	1.38021	0.653213	2.22531	0	1.14613	0.477121	1.34439	1.17898	0.934498		1.23045	1.27875	1.26717	0.875061	1.13033	1.11394	0.176091	0	0.954243	1.37107		0.845098	0.778151	0.30103	1.23045	0.653213	1.34242	1.09691	0.544068	1.14613	0.69897		0.90309	0.90309	0.477121	1.16137
	44	1.79239	1.73239	1.38202	1.49276	1.27875	1.5563	0.954243	0.845098	0.90309	0.954243		1.80003	1.43297	1.24304	1.98677	1.55023	1.34242	1.07918	1.55751	0.851258	0.908485		1.36361	1.27875	0.977724	0.90309	1.42325	0.477121	1.20412	1.34242	1.07918	0.69897		1.14613	1.23045	0.60206	0.544068	0.544068	1.30103	1	1.41664	1.30103	0.477121		0.778151	0.954243	0.845098	1.02119
	45	1.70757	2.15534	2.16167	1.62428	1.07918	1.65321	1.43297	1.27875	1.17609	1.62839		1.76418	1.58092	1.38021	0	1.38021	1.65321	1.26717	0	0.740363	0.69897		1.04139	1.14613	1.27875	1.30103	1.0607	1.34242	1.51851	1.45484	1.20412	1.30103		1.07918	0.477121	0.934498	1.17609	1.09691	1.23045	1.28103	1.29226	1.14613	0.977724		0.845098	1.14613	0.845098	0.954243
	46	2.35218	2.01072	2.47509	2.09026	2.73078	2.08099	1.8488	0.812913	1.77085	1.09691		2.60433	1.88705	1.79934	1.79239	1.34242	2.17609	1.94939	1.38202	1.66839	1.28103		1.68215	0	2.07918	2.2266	2.11727	2.1271	2.1271	2.12385	1.42325	1.5682		0.845098	1	0.959041	1.07918	1.35218	1.60853	1.35411	1.20683	1.20412	0		1.38202	1.14613	1.07918	0.812913
	47	0	0.954243	1.53908	0.778151	1.87795	1.17609	0.778151	0.477121	0.875061	0.69897		1.51188	0.812913	1.11394	0.69897	0.90309	1.17609	1.14613	1.00432	0.851258	0.778151		0.653213	0.69897	1.27875	0	0.845098	1.17609	0.30103	0.954243	0.90309	0.544068		1	0.544068	0.851258	1.20412	0.60206	1.26717	0.740363	0.653213	0.90309	0.778151		0.90309	1.09691	0.477121	1.02119
*Each value normalized to to lowest measurement for the same mouse
**Mouse 1-10, Peptide-2 primed; Mouse 11-20, Peptide-29 primed; Mouse 21-30, Control-peptide primed; Mouse 31-40, IFA-treated; Mouse 41-50, PBS-treated
[truncated: 6 more columns]

## Sheet: log(IL-5)
log[IL-5]*		Mouse**
(pg/mL)		1	2	3	4	5	6	7	8	9	10		11	12	13	14	15	16	17	18	19	20		21	22	23	24	25	26	27	28	29	30		31	32	33	34	35	36	37	38	39	40		41	42	43	44
	blank	1.25527	1.54407	0.740363	1.20412	-0.30103	1.66276	1.94498	1.34439	0.929419	0.954243		1.20412	1.24304	1.11394	0.69897	0.30103	1.02119	1.17609	1.44871	2.26482	0.662758		1.00432	0.30103	1.06446	1.25768	0.875061	0.954243	0.812913	1.40654	1.20412	0.176091		0.778151	0.477121	1	0.845098	0.778151	-0.30103		0.959041	0.812913	1.06446		0	0.30103	0.60206	0.477121
Peptide	1
	2	2	1.20412	2.21219	1.20412	1.37107	2.14145	2.26975	2.11428	1.41497	1.82607		2.40157	1.96895	1.98677	2.38917	1.91908	2.9039	3.10687	2.20167	1.87506	1.55751		2.09726	2.13704	2.80963	2.72681	3.09043	3.14208	3.41154	2.44483	1.86034	2.41078		1.68124	1.64836	1.60206	0.30103	2.39898	2.55279	0.90309	1.43297	1.74896	0.959041		1.83251	1.99123	0.60206	1.11394
	3	2.07737	1.74819	1	1.33244	2.60906	1.32222	2.45423	1.40824	1.51851	0.69897		1.50651	2.14333	2.16137	1.4624	1	2.02325	2.15534	1.9619	2.03342	1.04532		0.778151	0.69897	0.845098	1.88705	2.45712	2.55206	1.53782	2.95424	1.31175	2.01912		0.69897	0	0.30103	0.69897	1.00432	1.56937	0.477121	0.60206	0.875061	0.740363		0.954243	0.60206	0.30103	0
	4	3.59704	3.13672	2.94077	3.01641	3.87283	3.29181	3.16349	2.53161	2.32015	2.42325		2.78824	3.20019	2.2878	3.23578	3.61574	3.60676	3.41414	3.38847	2.4183	1.3032		1.88705	1.58092	3.42799	2.67034	3.28612	3.23172	3.24527	3.28012	2.10721	2.08458		1.07918	1.27875	3.28126	1.85126	2.78753	2.21378	2.13354	1.80003	1.29226	1.40824		1.98677	1.77815	1.45484	2.48001
	5	3.61151	3.27462	2.07372	2.61066	3.75236	3.14737	2.8348	1.96895	1.94448	2.13672		2.44264	2.91307	1.91645	3.09934	2.12385	2.31281	3.28556	2.75097	2.13988	1.7679		0.959041	0.959041	1.96661	2.7102	2.82086	2.39967	2.64395	3.49499	1.23045	2.03941		0.60206	1.11394	2.01284	1.23045	1.85187	2.03583	1.88081	1.8169	1.61909	1.233		1.39794	1.55023	0.69897	1.91381
	6	1.27875	1.11394	0.812913	1.79588	0.60206	1.24304	1.0607	0.845098	0.977724	0.90309		1.38202	1.34439	0.60206	0.90309	1.04139	1.26717	2.38202	0.78533	1.04139	0.662758		1.29226	0.934498	1.20683	1.00432	1.4843	1.78533	1.94694	2.59273	0.954243	1.69461		0.90309	1.07918	1.14613	0.544068	1.90902	2.23452	0.845098	0.70757	1.06446	0.477121		1.79934	0.60206	0.778151	1.35218
	7	1.30103	0.30103	0.954243	0.544068	0	0.30103	0.740363	0	0.954243	1.07918		1.77887	1.07918	1.34242	0.60206	0.845098	0.60206	2.42651	0.491362	2.01072	0.70757		0.851258	0.934498	0.30103	0.477121	1	1.23045	1.04139	1.83251	0.90309	0.653213		0.60206	0.544068	0.845098	0	0.477121	1.34439	0.39794	0.30103	0.875061	0.544068		0.778151	0.60206	0.60206	0.30103
	8
	9
	10
	11
	12
	13
	14
	15
	16	1.39794	1.63347	1.14613	1.30103	0.812913	1	1.90091	1.95713	1.50515	0.60206		1.59218	1.21748	0.778151	0	1.07918	0.39794	2.6902	0.70757	0.544068	0.70757		0.69897	0.39794	1.69108	0.39794	2.24428	0.90309	2.13194	2.1038	0.954243	0.653213		0.477121	0	0.60206	0.477121	1.19312	1.45637	0.69897	0.70757	1.02119	0.60206		1.07918	0.477121	0	0.477121
	17	2.45484	3.51733	2.21748	3.00518	4.11488	3.27738	2.77056	2.11093	1.96848	1.89763		2.15412	3.62171	2.90687	2.70927	1.64836	2.71475	3.65768	3.28219	2.902	2.17782		1.9196	2.54357	2.96052	3.50948	2.55751	2.41078	3.98464	3.42927	2.58715	1.56229		1.34242	1.04139	2.3294	1.82607	1.71684	3.19551	3.19687	1.79309	1.56348	1.11727		2.57519	2.12385	1.81954	2.96567
	18	1.35218	0.477121	0.30103	0.477121	0.477121	0.812913	1.78247	0.845098	0.69897	0.69897		0.544068	0.954243	1.4624	0.477121	0.477121	0.39794	1.44716	0.78533	0.90309	0.491362		0.30103	0.851258	0.477121	1.17898	1.21748	0.30103	1.07918	0.929419	0.954243	0.39794		0.69897	0.176091	0.90309	0.60206	0.60206	1.48572	0.477121	0.70757	0.929419	1.13354		1.35218	0.740363	0.477121	0.778151
	19	3.56656	2.0607	2.74896	2.62428	3.61437	3.18597	2.08493	1.55751	2.21617	1.79588		2.62951	2.8857	3.03842	2.8014	2.26126	2.52634	3.50617	2.47943	1.85733	1.88138		1.36361	1.3032	3.81575	2.95694	3.41002	2.77012	2.51388	3.61066	2.54345	2.35315		1	1.07918	1.95665	1.16137	1.64444	2.02776	1.23045	0.959041	1.52634	1.233		2.33846	0.845098	1.4624	1.59106
	20	0	0.60206	0.30103	1.17609	1.14613	2.09342	0.812913	0.69897	0.845098	0.740363		1.64444	1.07918	0.30103	1.43136	0.69897	1.68124	0	0.748188	0.30103	0.70757		0.477121	1.49276	1.06446	0.39794	1.78533	1.49136	0.812913	1.04139	0.477121	0.39794		0.69897	0.39794	2.03743	0.176091	0.778151	1.22011	0.477121	0.78533	0.929419	0.653213		1.04139	0.653213	0.30103	0.477121
	21	0.30103	0.477121	1.04139	0.845098	1.57978	1.43933	0.929419	1.55145	0.653213	0.60206		0.929419	1.0607	0.477121	0.60206	1.20412	0.812913	1.70757	0.491362	0	0		0.653213	0.69897	0.30103	0.69897	0	0.845098	0.929419	0.544068	0.845098	0.740363		0.544068	0.69897	0.845098	0.30103	0.982271	1.29226	0.845098	1.00432	1.10037	0.30103		0.90309	0.60206	0.30103	0.60206
	22	3.49038	3.55072	2.26951	2.79169	4.14549	3.68467	3.01519	2.68449	3.12107	2.81558		2.89851	3.63186	3.6267	3.26682	4.03745	3.6839	3.38048	3.6803	2.80346	1.96895		1.80346	3.13991	0.60206	3.18401	3.96771	3.15366	3.5652	4.24554	2.97864	3.25346		1.11394	1.23045	2.56526	1.38021	1.65418	2.70723	2.13513	2.22943	2.52905	2.05346		2.51322	2.14301	1.72428	2.70415
	23	1.65321	1.63849	2.04139	2.66087	3.24588	2.64048	1.85794	1.80003	2.08991	1.67669		1.80686	2.64943	2.29885	1.76716	1.27875	2.52375	1.61278	2.54913	2.14922	0.851258		1.32428	2.19893	2.4101	2.09202	3.54139	1.6902	2.5617	3.57101	1.20412	2.1383		0.954243	1.20412	1.16137	1.24304	1.52634	0	2.3927	0.959041	1.57519	0.959041		1.61805	1.4624	0.477121	1.36173
	24	0.60206	1	0.954243	0.740363	1.80277	1.51188	1.42488	2.08314	0.69897	0.977724		1.07918	1.11394	1.11394	2.1271	0.477121	1.38917	1.70757	1.32428	1.32222	0.662758		0.778151	0.908485	0.812913	1.17898	1.02119	2.12057	1.11394	2.74036	0.929419	1.0607		1.20412	0.845098	1.11394	0.477121	0.908485	1.22011	0	0.60206	0.977724	0.69897		0.812913	0.69897	0.60206	0.845098
	25	1.33244	0.954243	1.31175	1.4843	1.98453	1.76716	1.33445	1.39967	1.20412	0.90309		1.32428	1.61384	0.954243	1.0607	0.954243	1.51851	1.57978	1.56937	0.929419	0.78533		0.477121	1.11727	1.233	1.73719	1.75967	1.45484	1.68574	2.69461	1.14613	1.33244		0.778151	0	1.23045	0.544068	1.08279	1.60853	0.90309	0.70757	1.16435	1.08279		0.929419	0.845098	0.477121	0.69897
	26	1.17609	0.60206	0.30103	0.30103	1.5563	1.04139	0.740363	1	0.477121	0.69897		0.845098	0	0.477121	0.69897	0	1.16137	1.04139	0.612784	0.30103	0.491362		0.176091	0.60206	0.880814	0.778151	0.875061	0.60206	0.544068	0.778151	0.778151	0.740363		0.90309	0.90309	0.69897	0.30103	0.959041	1.19312	0.954243	0.477121	0.929419	0.477121		0.60206	0.60206	0.39794	0.30103
	27	1.07918	0.653213	0.30103	0	1.25527	1.23045	0.653213	0.60206	0	0.812913		1.14613	1.14613	1.26717	1.24304	0.778151	0.544068	1.65321	0.908485	1.20412	0.959041		0.69897	0.477121	0.69897	0	1.02119	0.69897	0.812913	0.812913	0.845098	0.544068		0.653213	0.477121	0.90309	0.69897	0.176091	1.10037	0.60206	0.477121	1	0.60206		0.39794	0.69897	0.477121	0.477121
	28	2.23172	2.31806	2.12385	3.1827	4.06399	2.77815	2.90423	1.68664	1.64345	2.01284		2.29026	2.97777	2.79134	2.53084	2.233	2.44948	3.03262	2.58274	2.60314	1.90634		2.09377	2.73086	3.2448	2.73167	2.98834	2.45332	3.19061	3.96303	2.71349	3.09325		1.14613	0.90309	0.90309	0.69897	0.959041	2.74084	2.16879	0.880814	1.10037	0.69897		0.845098	0.69897	1.04139	0.845098
	29	2.48996	2.44326	2.49554	1.64345	3.42545	2.5977	2.48087	1.92993	1.54407	1.07918		2.04571	2.20439	2.21484	1.54407	2.09167	2.58995	2.25164	2.42504	1.78533	1.04532		1.11727	1.50651	2.12743	1.86392	3.28307	2.58546	2.81358	3.85603	1.68124	3.50873		0.69897	0.954243	2.27416	0.477121	1.60314	1.97128	1.5563	0.851258	0.875061	0.30103		1.20412	0.69897	0.954243	0.845098
	30	3.50338	2.76193	3.14551	3.55745	4.08091	3.945	3.08994	2.56714	2.42651	2.48643		3.15109	3.40707	2.63548	2.65896	2.8109	3.55078	3.87113	3.21035	2.59879	1.98498		2.30557	2.41347	3.79191	3.2353	3.96128	3.55979	4.14208	3.85667	3.1427	3.3565		0.977724	1.88649	3.12008	1	1.7332	2.73926	1.59106	1.76042	1.91434	1.38202		2	1.5682	1.60206	2.02531
	31	0.60206	0.845098	1.04139	0.477121	1.66745	1.23045	0.875061	0.69897	0.60206	0.90309		1.07918	0.90309	0.778151	1.14613	0.954243	1.24304	1.0607	0.70757	0.60206	0.612784		0.69897	0.30103	0.959041	1.56937	0.778151	3.39235	0.977724	1.30103	0.477121	0.39794		0.778151	0.60206	0.90309	0.477121	1.08279	2.19893	0.69897	0.78533	1.06446	0.30103		0.778151	0.39794	0.477121	0.778151
	32	3.82089	3.33935	2.79727	3.14937	4.10917	3.79036	2.89048	2.71858	3.59791	2.91089		3.39552	2.71441	2.86243	3.08849	2.41497	3.30995	3.89905	3.04005	3.03902	2.15866		2.68224	2.90907	3.54865	3.60391	3.81174	3.23855	3.59923	4.19917	3.18554	2.02735		2.21352	2.17319	2.55509	1.49136	2.4143	3.17278	1.4624	1.78247	1.93247	1.41664		2.13354	2.43297	1.76716	2.46538
	33	0.977724	0.90309	0.812913	0.778151	0.778151	1.07918	1.09691	1.14613	0.69897	0.60206		1.76418	1.41664	0.778151	0	0.30103	0.875061	1.83885	1.08279	0.845098	0.556303		0.39794	0	0.812913	0.60206	0.977724	1.39794	0.39794	0.69897	1.14613	0.176091		0.544068	0.60206	0.845098	0.477121	1.06446	1.59218	0.778151	0.60206	0.929419	0.477121		1.25527	0.477121	0.845098	0.477121
	34	2.99957	0.60206	1.54407	1.07918	2.50987	1.38917	2.21906	0.875061	0.845098	0.60206		1.38202	1.82672	1.39794	1.32222	0.477121	0.740363	1.90309	0.30103	1.85733	0.30103		0.959041	0.477121	1.57519	1.11727	2.27989	1.94694	1.61805	1.50515	1.63347	0.875061		0.778151	0.477121	0.60206	0.477121	0.30103	1.14922	0.477121	0.30103	1	0		0.90309	0	0.69897	0.69897
	35	0.778151	0.90309	0.477121	0.544068		0.39794	0.544068	0.69897	0	0		0	0.60206	0.477121	0.60206	0.30103	0.653213	1.85126	0.491362	0.30103	0.491362		0.477121	0.60206	0.30103	0.30103	0.653213	0.845098	1.54407	0.39794	0	0.653213		1.11394	0.60206	0.778151	0.477121	0.778151	1.11727	0.954243	0	0.929419	0.69897		0.90309	0.69897	0.477121	0.60206
	36	0.477121	0.30103	0	0.69897	0	0.954243	0	0.954243	0.653213	0.778151		0.30103	1.07918	0.30103	0.60206	0.544068	1.42325	1.85733	0.491362	0	0.78533		0.819544	0.908485	0.477121	0.845098	0.740363	0.477121	1.0607	0.30103	0.30103	1.21748		0	0	1.17609	0.30103	0.60206	1.42488	0.778151	0.78533	0.929419	1.16435		0.176091	0.477121	0.30103	0.30103
	37	1.30103	0.30103	1	1.17609	1.31175	0.90309	1.09691	0.977724	1.25527	0.954243		1.37291	1.0607	1.04139	0.778151	1	1.43933	2.80277	0.908485	0.778151	0.30103		0.30103	0.69897	0.69897	0.845098	1.38917	1.32222	0.740363	1.20412	0.977724	0.544068		0.653213	0.30103	1.30103	0.477121	0.69897	1.45637	0.30103	0	1.22011	0.851258		0.30103	0.60206	0.477121	0.30103
	38	1.53148	0.60206	1.20412	3.57634	1.61278	1.20412	1.31387	1.07918	0.90309	0.875061		1.16137	2.31408	0.60206	0.69897	1.04139	1.97772	1.32222	0.851258	0.39794	0.30103		0.30103	0.176091	1.20683	0.982271	1.02119	1.6721	1.43136	1.36173	0.60206	0.778151		0.69897	0.845098	0.60206	0.477121	1.11727	1.22011	0.39794	1.00432	1.20683	0.477121		0.30103	0.477121	0.30103	0.30103
	39	2.96213	2.13033	2.30535	2.50106	3.50161	2.28217	1.86688	1.64444	1.72016	1.43933		1.86982	2.80489	1.51188	1.85126	1.58546	2.14457	1.95182	2.08493	1.21748	1.36361		0.69897	0.60206	1.96895	1.60314	2.68574	2.77012	1.77452	2.38917	1.32222	1.77452		0.845098	0.30103	1.51851	0.954243	0.778151	1.3032	1.32222	1.08279	0	0.544068		0.778151	0.845098	0.30103	1.21748
	40	3.39155	2.01284	2.59106	1.94448	3.625	1.8451	2.66049	2.20439	2.3962	1.19033		2.73288	1.55751	2.84136	1.78533	1.87795	1.89209	3.63879	1.90902	2.66699	0.662758		1.68215	1.04532	2.34064	1.9619	3.34351	2.5611	3.06126	2.66229	2.69723	1.53148		0.30103	0.30103	0.477121	1.14613	0.740363	1.25768	0.69897	0.60206	0.929419	0.778151		0.954243	0.30103	0.69897	0.60206
	41	0.778151	0.954243	1.11394	0.778151	0	0.740363	1.19312	2.03782	0.740363	0.60206		1.39967	1	1	0.30103	0.30103	0	1.51851	0.612784	1.17609	0.491362		1.02531	2.0026	0.812913	0.845098	0.544068	0.954243	1.09691	1.35218	0.69897	0		0.69897	0.477121	1.14613	0	1.00432	1.22011	0.69897	0.78533	1.16435	0.69897		0.812913	0.875061	0.60206	0.69897
	42	0.778151	0.69897	0.69897	0.30103	0.845098	0.778151	0.544068	0.845098	1	0.778151		0.69897	0.477121	0.69897	1.11394	0.477121	1.24304	1.66276	0.612784	1.24304	0		0.60206	0	0.69897	0.60206	1.40654	0.778151	1.26717	0.812913	0.90309	0.39794		0.60206	0.60206	1.23045	0.30103	0.60206	1.22011	0.653213	0.60206	1.10037	0.959041		0.69897	0	0.30103	0.653213
	43	1.04139	1.36173	0.477121	0.845098	1.13033	0.875061	0.740363	0.954243	0.60206	1.07918		1.33445	1.11394	0.477121	0.69897	0.812913	1.13033	1.50515	0.612784	0	0.491362		0.477121	0.60206	0.477121	0.69897	0.69897	0.60206	1.30103	0	0.69897	1.20412		0.544068	0.39794	0	0.69897	0.30103	1.24551	0.778151	0.477121	0.929419	0.69897		0	0.39794	0	0
	44	1.92428	0.69897	0.778151	1.04139	0.778151	1.50515	0.653213	0.30103	0.69897	0.60206		1.14613	0.929419	0	0.477121	0.544068	1.49831	0.60206	0.39794	0.30103	0.612784		0.908485	0.477121	0	0.30103	0.812913	0	0.929419	0.954243	0.929419	0.477121		1.04139	0.845098	1	0.477121	0.69897	1.13354	0.60206	0.70757	1.13354	0.477121		0.812913	0.39794	0.30103	0.477121
	45	0.845098	1.17609	1.29003	1.02119	0.60206	1.38021	0.954243	0.845098	0.845098	0.69897		0.954243	1.21748	0.977724	0	0.90309	2.3294	1.99564	0	0.69897	0.612784		0.740363	1.00432	1.28103	1.19312	1.09691	1.56229	1.11394	0.778151	0.929419	1.0607		0.740363	0.477121	0.60206	0.69897	0	1.0607	1.91381	0.908485	0.929419	0.812913		0.30103	0.30103	0.69897	0.477121
	46	3.59961	2.16137	2.70842	3.20683	3.61742	3.1469	2.80523	0.90309	2.63043	2.20683		3.07044	3.08228	2.7679	2.77743	2.13033	3.63594	3.42749	1.98945	1.77085	0.612784		1.17898	1.02531	3.20887	3.80967	2.90064	3.28285	2.80855	3.44623	2.25527	2.43377		0.778151	0.90309	1.80277	1.11394	1.38202	2.17202	1.19033	1.44871	1.3032	0.477121		1.79588	1.20412	1.14613	1.23045
	47	0.544068	0	2.19033	0.477121	2.75012	0	0.60206	0.477121	0.778151	1.96848		1	0	0.845098	0.477121	0.477121	2.29557	1.59106	0.491362	0	0.491362		0	0.778151	0.845098	0.60206	0.90309	1.99123	0	1.02119	0.653213	0.544068		0.477121	0.30103	0.875061	0.653213	0.851258	1.13354	0.477121	0.662758	0.977724	0.544068		0.477121	0.845098	0.477121	0.812913
*Each value normalized to to lowest measurement for the same mouse
**Mouse 1-10, Peptide-2 primed; Mouse 11-20, Peptide-29 primed; Mouse 21-30, Control-peptide primed; Mouse 31-40, IFA-treated; Mouse 41-50, PBS-treated
[truncated: 6 more columns]

## Sheet: log(IL-6)
log[IL-6]*		Mouse**
(pg/mL)		1	2	3	4	5	6	7	8	9	10		11	12	13	14	15	16	17	18	19	20		21	22	23	24	25	26	27	28	29	30		31	32	33	34	35	36	37	38	39	40		41	42	43	44
	blank	1.72916	1.55388	1.70329	2.10721	1.07918	1.82607	1.84819	1.69897	1.6902	1.4624		2.06258	2.04139	1.80003	1.44871	1.70415	2.0667	1.80277	2.17609	3.05115	1.14613		1.58546	1.72016	1.85126	1.89209	1.716	1.57403	1.79309	1.38561	1.7679	1.27875		1.5563	1.24304	1.61805	0.778151	1.04139	0		1.5682	1.61278	1.55023		1.21748	0.778151	1.17609	1.62941
Peptide	1
	2	2.14799	2.06558	2.47784	2.13672	2.52634	2.04532	2.30428	2.35793	2.18752	1.84819		2.19173	2.2878	1.64444	2.06108	1.64444	2.11428	2.77048	1.72428	1.72428	1.67669		1.62325	1.96142	2.29447	2.02735	2.56348	2.04922	2.49568	2.12808	1.63849	2.01745		1.47712	1.50651	1.4624	1.22011	2.17638	2.19033	0	1.41497	1.77085	1.7332		1.62428	1.98046	1.23045	1.49276
	3	1.5977	1.89653	1.86034	2.01284	1.95904	1.61278	2.19451	1.9345	0	1.17609		2.19173	2.13354	1.94498	1.25768	1.49276	1.46389	2.0086	2.0086	1.94448	1.19033		0	1.45484	2.1271	1.73239	1.81624	1.80618	1.8488	1.94841	1.27875	1.6637		1.5563	1.14613	1.4624	1.07918	1.72509	2.02325	1.51188	1.39794	1.67669	1.65321		1.72509	1.42325	1.36361	1.02119
	4	3.02841	2.63679	2.95182	2.74663	3.62921	2.91062	2.59605	2.22789	2.40054	1.4843		2.33143	3.27887	2.49982	3.15809	3.4317	3.09135	3.04941	2.9196	2.3075	1.93702		1.71181	1.44716	2.55388	2.73838	2.83251	2.75397	2.86958	3.0707	1.95231	2.15412		1.53148	1.75282	2.27989	2.04571	2.77129	2.29885	2.88309	1.68124	1.82282	1.80346		1.70415	1.83948	2.25672	2.7635
	5	2.4633	2.60938	2.05115	2.15836	3.57519	1.98227	2.36078	1.6721	1.23045	0.875061		2.11227	2.42894	1.45637	2.90558	1.9619	2.11594	2.24428	2.17898	1.93952	1.40654		1.74819	0.977724	2.01703	1.75587	2.16137	1.69897	2.21112	2.49318	1.72099	2.25912		1.62325	1.17609	1.75587	1.02119	1.98272	2.08636	1.78533	1.30103	1.70329	1.82347		1.54407	1.36173	0.69897	1.5977
	6	1.60853	1.902	2.35315	2.22789	2.72346	2.16137	2.36078	1.64836	1.91645	1.43933		2.27989	1.49136	1.47857	1.43297	2.08493	1.61384	2.12548	1.81291	1.41497	0.653213		2.21484	2.02735	2.20952	1.5682	1.47712	1.716	2.17202	3.00894	1.02119	1.80003		1.61278	1.64444	1.88649	1	1.63448	2.44091	0.845098	1.91908	1.86629	1.37107		0.39794	1.75282	1.55751	1.55751
	7	1.88423	1.10721	1.94694	1.82607	2.45864	1.85733	2.43854	1.27875	1.78888	1.75967		3.37539	2.39794	1.86392	1.51983	1.9248	2.48515	2.83696	2.6289	2.76193	2.02938		1.85126	1.8293	1.96379	1.89763	1.71181	1.83251	2.22427	1.76567	1.51188	0.30103		1.24304	1.28103	1.77815	1.07918	1.17609	2.50379	1.62325	1.70757	1.68124	1.60206		1.44716	1.60206	1.16137	0.30103
	8
	9
	10
	11
	12
	13
	14
	15
	16	1.95713	1.78746	2.34143	1.86332	2.40993	1.69897	2.47494	2.14301	1.95665	1.61805		2.07004	1.88081	1.41664	1.50651	1.38021	1.53275	1.96614	1.57403	1.94448	1.16137		1.39794	1.5563	1.99564	0.90309	1.68574	1.04139	1.64836	2.30276	1.60746	1.72509		1.36173	1	1.30103	1.39967	1.44716	2.03342	1.39794	1.40654	1.79934	1.36173		1.4624	1.33244	0.69897	1.44091
	17	1.76418	2.91529	2.10551	2.31281	3.55883	2.26007	2.16879	1.70329	1.53148	1.13033		2.36173	2.73799	2.1934	2.34262	1.20412	1.75282	3.15488	2.1038	2.41664	1.98227		1.17609	2.08636	2.22272	1.96379	2.09691	2.14301	3.02371	2.3006	1.95713	1.11394		1.64345	1.14613	1.38021	1.20683	1.51851	2.2878	2.13988	0	1.9196	1.43933		1.64933	1.56229	1.55751	1.70415
	18	1.20412	1.7185	0	1.83885	1	1.65321	1.79588	2.01703	1.29003	0.977724		1.45484	0	1.62428	0.851258	1.60853	1.78958	1.84819	1.41497	1.6721	1.20412		1.50515	1.38917	2.16879	1.77815	1.6902	1.17609	1.76418	1.5832	1.70415	1.17609		1.30103	1.04139	1.07918	1.17898	1.09691	2.03743	1.32222	1.61278	1.86629	1.78604		1.54407	0.812913	1.37291	1.39967
	19	2.4143	2.17406	2.53084	2.10037	3.3075	2.45102	2.42732	1.716	1.16137	1.64836		2.09517	2.13672	2.50934	2.42911	2.04571	2.03583	2.60906	1.76343	1.39794	1.13033		1.49136	1.29003	2.4133	2.49693	2.26717	1.77452	2.16017	2.79817	2.39898	1.74896		1.37107	1.41664	1.41497	1.25768	1.41497	1.99123	1.51851	1.60206	1.76343	1.78247		1.32222	1.24304	1.41664	1.11394
	20	0	1.56585	1.74429	1.73239	2.26245	2.62941	2.28556	1.5682	1.46982	1.02119		2.48785	2.07737	1.77159	1.78958	1.65418	2.33465	2.05881	1.50515	1.63347	1.80956		2.20683	2.18041	1.91908	1.53148	1.62325	2.02325	1.80346	1.94596	1.02119	1.57978		1.38021	1.34439	1.50515	1.34439	1.53148	2.03342	0.477121	1.5682	1.70757	1.40654		1.69984	1.37107	1.07918	1.44091
	21	1.60853	1.70586	1.78533	1.65801	1.85126	2.02119	1.80277	1.68124	1.07918	0.875061		2.00217	1.25527	1.50651	0.60206	2.19618	2.16613	2.17754	1.53148	1.5682	0.778151		1.31175	1.17609	0	1.63347	1.37107	1.98227	1.93247	1.70157	1.65896	1.62428		1.35218	1.53908	1.20412	1.32428	1.59218	1.95904	1.33244	1.55023	1.92221	1.17609		1.68215	0	0.477121	0
	22	2.26387	2.78017	2.63548	2.69197	3.80699	2.97978	1.78533	2.08991	2.40909	1.51851		2.32325	3.22128	2.97594	2.91545	3.32697	2.72599	2.95545	2.79064	2.27875	1.79588		1.78176	2.273		2.58433	3.12678	2.48714	2.78965	3.08146	1.98945	2.62128		1.68574	0.544068	1.49831	1.44871	1.9196	2.38021	2.33244	1.64345	2.05346	1.78958		1.89542	1.07918	1.58092	1.91169
	23	1.53908	1.99476	2.09691	2.29885	2.21484	1.66276	1.86034	2.27875	1.96142	1.38021		2.12222	2.05308	1.67302	1.51322	2.11093	2.52905	2.01494	1.5682	1.67669	1.56229		1.32222	1.72016	2.06446	2.0086	1.98677	1.82607	2.01115	2.30168	1.39794	1.97359		1.68124	1.47129	1.41497	1.20683	1.16137	0	1.35218	1.38917	1.79934	1.51188		1.32222	1.55023	1	1.61909
	24	1.43933	1.8739	2.0607	1.95424	1.79588	1.11394	2.1383	2.18469	1.76716	1.57403		2.13513	1.85126	0	1.43297	1.60314	1.46389	1.66745	1.53148	0.30103	1.21748		1.62839	1.72835	1.89487	1.64345	1.6721	1	1.74115	1.46687	1.7679	2.11261		1.77085	1.55751	1.5563	1.31387	1.62428	2.03743	0.30103	1.6721	1.77085	1.33244		1.4624	1.36173	1.39094	1.53908
	25	1.62941	1.45939	1.80956	2	2.1038	1.64345	2.26364	1.90309	1.46982	0.39794		2.04336	2.2014	1.28103	1.34439	1.57519	0	2.04336	1.61278	1.6902	1.30103		1.27875	1.43933	1.91116	1.6721	1.04139	1.25527	1.79657	2.1345	1.34242	1.69984		1.23045	0	1.39794	1.07918	1.39794	1.94939	1.66276	1.45484	1.83251	1.8488		1.43136	0.977724	0.90309	1.47129
	26	1.49276	1.83759	1.4624	1.83251	1.34242	1.58546	2.01072	1.81291	1.37107	0.544068		2.07188	1.13033	1.68215	1.62428	1.14613	1.53275	1.79588	1.5682	0.69897	0.60206		1.63347	1.36173	2.05115	1.92942	1.32222	0.477121	1.72916	1.76567	1.54407	1.74507		1.36173	1.31387	1.43136	0.740363	0.90309	1.96379	1.49831	1.21748	1.74036	1.33244		1.63949	1.30103	0.39794	0.954243
	27	1.64933	2.09968	1.29003	0	1.19033	1.14613	1.72835	0	1.16137	0.740363		1.9058	1.59106	1.14922	1.28103	1.67761	1.49969	2.16435	1.49136	1.40654	1.36173		1.58546	1.716	1.85126	1.50515	1.26717	1.4624	1.80346	1.44404	1.46982	1.36173		1.17609	1.23045	0	1.07918	0	1.97772	1.4624	1.11394	1.75587	1.7332		1.51851	1.23045	1.11394	1.30103
	28	1.95952	2.68196	2.84541	2.68034	3.47538	2.93977	1.88081	2.12057	1.86629	1.96614		2.38112	2.79796	3.0864	3.03627	2.43152	2.75481	2.66134	1.36173	2.45332	2.68619		2.21748	3.17056	2.58659	2.77743	2.63799	2.57519	2.4143	3.16176	2.31931	2.26741		1.76343	1.47857	0.176091	1.54531	1.37107	1.98227	1.54407	1.6721	1.83885	1.74896		1.32222	1.42325	1.47129	0.778151
	29	2.58444	2.32077	2.55449	2.27875	3.00561	2.51851	1.98453	1.85126	1.43933	0.544068		2.34928	2.06819	2.50866	1.54531	2.29469	2.405	2.7352	2.13194	1.72428	1.33244		1.42325	1.62839	2.22531	1.989	2.43297	2.25768	2.07041	2.43743	1.74896			1.65321	1.36361	1.4624	1.38202	1.41497	2.01284	1.76343	1.76343	1.61278	1.37107		1.4624	1.67761	1.43297	1.39094
	30	2.89686	2.16376	2.54593	2.48855	3.50596	2.76567	1.97543	1.97543	2.04139	1.38917		2.34928	3.17508	2.15106	2.28803	2.64943	2.83257	2.94621	2.19866	2.07918	1.7364		2.01703	1.86034	2.85582	2.39182	2.81889	2.82478	2.99105	2.94216	2.43393	2.66191		1.63347	1.62941	1.79239	1.36361	1.8202	2.04139	1.83885	1.53148	1.91434	1.66745		1.27875	1.66839	1.21748	2.22167
	31	1.34242	1.75815	1.78888	1.92942	0.845098	1.44716	1.67669	1.81954	1.74036	1.21748		2.2188	1.04139	1.45637	1.39967	1.99167	2.12743	2.16879	1.39794	1.54407	1.58546		1.66276	1.7364	1.90309	2.13672	1.70329	3.10924	1.72916	1.44404	1.31175	0.90309		1.55023	1.14613	0.845098	1.16435	1.43136	1.88649	1.79239	1.51188	1.68124	1.02119		1.04139	1.67761	1.19033	1.38202
	32	2.66427	2.40278	2.51521	2.36922	3.52827	2.89763	2.54469	2.13033	2.33143	1.76716		2.49415	2.44248	2.66096	2.59118	1.95952	2.22557	2.77924	2.31175	2.38917	1.78888		1.5563	2.05881	2.35889	2.76567	2.82543	2.39005	2.554	3.15512	2.70638	1.83632		2.14613	1.83632	1.91381	1.38202	1.99607	2.31806	0.875061	1.61805	1.9425	1.58546		1.29003	1.93752	1.39094	2.16761
	33	1.55145	1.83759	1.38917	1.79239	1.14613	0	1.86629	2.02938	1.43933	0		2.24551	2.02735	1.20683	0	0	1.48572	2.13354	1.51188	1.62325	1.55023		1.62325	0	2.0086	1.51851	0	1.54407	1.88423	1.81823	1.50515	0		1.56229	1.31387	1.11394	1.07918	1.30103	1.88649	1.64345	1.54407	1.68124	1.61805		1.31175	1.43933	1.31387	1.29003
	34	1.55145	1.79099	1.0607	1.97772	2.28668	1.11394	1.93702	2	1.09691	0.176091		1.95182	1.4843	1.6637	2.08672	1.72509	1.69984	2.13033	1.63347	0.69897	1.09691		0	1.09691	2.06446	1.89209	1.78888	1.4624	1.86688	1.67486	1.71265	1.8488		1.32222	0.875061	0.30103	1.0607	1.41497	1.87506	1.63347	1.61278	1.83251	1.33244		0.954243	1.45484	1.26717	0.929419
	35	1.54531	2.94438	1.716	1.87795	2.42813	1.25527	1.64345	1.41497	1.02119	1.716		0	1.70757	1.3032	1.36361	1.80003	1.44871	2.05115	1.33244	0.477121	1.32222		1.38021	1.42325	2.02735	0	1.87795	0.69897	0	1.72673	1.60206	1.6637			1.17609	1.52504	1.16435	0.90309	1.89209	1.64345	1.39794	1.81954	1.4843		1.43136	1.5682	1.36361	1.56348
	36	1.64444	1.96284	1.92169	1.91908	2.12057	1.91908	0	1.66276	1.02119	1.09691		2.19451	1.60746	1.22011	1.53275	1.74115	1.39094	2.12222	1.36173	1.13033	0		2	1.99782	2.59824	1.51851	1.5682	1.27875	1.69984	1.45179	0	2.10415		0.30103	0.845098	1.70757	1.17898	0.845098	1.94939	1.26717	1.4624	1.68124	1.55023		1.20412	1.4843	0.176091	1.52634
	37	1.52634	2.30707	2.1089	2.0086	2.27531	1.99123	1.81291	1.70757	1.39794	1.72016		2.20276	1.5966	1.60314	1.59218	2.00689	2.11093	2.23679	1.85126	0	1.46982		1.27875	1.73239	1.95424	1.61278	1.90309	1.8293	1.74507	1.49554	1.4624	1.62941		1.4624	1.44091	1.38021	1.36361	1.09691	1.96379	1.32222	1.73239	1.86923	0.875061		0	1.4843	1.09691	1.51322
	38	1.80346	2.02857	2.01912	2.34439	1.78533	1.39794	1.49831	1.6902	1.43136	1.61805		2.16286	2.07555	1.49276	1.54531	2.08849	2.01536	2.15685	1.63347	1.13033	0.812913		1.68124	1.57403	2.10037	1.95424	1.72016	2.25285	1.8488	1.52892	1.38917	1.41497		1.39794	1.07918	1.47712	1.54531	1.5682	2.01284	1.4624	1.61805	1.79934	1.21748		0.176091	1.4843	1.59218	0.39794
	39	2.21643	1.29667	2.11893	2.22272	3.40261	1.76343	1.61278	1.84819	1.6902	1.31175		2.32531	2.37931	1.83948	1.83948	1.99607	2.31408	2.33546	1.88649	1.70329	1.45484		1.81954	1.26717	2.22789	1.17609	2.20683	2.83759	1.98498	1.88252	1.76042	1.69108		1.53148	1.11394	1.716	1.22011	1.23045	1.96848	1.59106	1.30103	0	1.68574		1.14613	1.69548	1.41664	1.77887
	40	2.28914	2.39058	2.37749	1.98677	3.06967	1.64345	2.48073	2.00647	1.75205	1.09691		2.18041	1.88649	2.05538	1.58092	1.63949	1.04139	2.50311	1.68124	0.977724	1.35218		1.92686	1.62839	1.90309	1.60206	1.96142	1.51851	1.7679	1.62634	2.09202	2.10415		1.04139	1.14613	1.07918	1.22011	0.845098	1.99782	1.07918	1.44716	1.57403	1.51851		1.31175	1.21748	0.845098	1.25527
	41	1.56348	1.82151	1.98453	1.86923	1.81954	1.58546	1.91116	1.94939	1.38917	0.544068		2.15534	2.14768	1.77887	1.67302	1.38021	1.41664	2.2014	1.58546	1.61805	1.46982		1.79934	1.81624	1.88081	1.78533	1.60206	1.69897	1.65801	1.40312	1.66839	1.27875		1.49136	1.39094	1.23045	0.875061	1.39794	2.12057	1.30103	1.59106	1.73239	1.58546		1.77159	1.61805	1.17609	1.21748
	42	1.43933	2.50961	1.8893	1.73239	0	1.44716	1.89487	1.92428	2.1038	1.72835		1.83251	2.27875	2.49568	3.00004	1.74115	2.04571	2.72222	1.50515	1.39794	1.34242		1.91908	1.33244	2.04922	2.05308	1.23045	1.62325	1.85491	1.91275	2.17493	0.875061		1.23045	1.37291	0.477121	0.845098	1.04139	2.03743	1.80618	1.61278	1.72428	1.66745		1.39794	1.55023	1.33445	1.39094
	43	2.73288	2.98105	1.8293	2.67852	2.0086	1.72428	1.62839	1.75205	1.51188	2.03342		2.11727	1.716	1.63448	2.98614	1.17609	1.61384	2.15381	2.09342	1.38917	1.51188		1.90037	0.39794	1.93952	1.30103	2.06819	1.36173	1.80686	2.04258	1.42325	1.935		1.38917	1.26717	0.90309	1.36361	0.69897	2.02938	1.716	1.60206	1.83885	1.36173		1.24304	1.61805	0.69897	1.84261
	44	2.77166	2.53757	2.00647	2.71517	2.17609	1.95904	1.21748	1.64345	1.13033	1.54407		2.47056	1.96379	2.07591	2.86576	2.56949	2.14644	2.27761	2.62428	1.50515	1.46982		2.20548	2.15836	1.63347	1.72428	2.31806	1.30103	1.38021	1.93601	1.67761	1.51851		1.30103	1.44871	1.20412	0	1.21748	1.89763	1.61278	1.90849	1.81291	1.0607		1.29003	1.49831	0	2.20303
	45	2.42341	2.70355	2.85552	2.38021	1.95424	2.43616	2.23172	1.79934	1.88649	2.41497		2.48501	2.12057	2.27323	1.04532	2.26858	2.32449	2.41747	0	1.04139	1.38917		1.49136	2.00217	1.89487	1.82282	2.13033	1.98	2.39023	1.59439	1.90902	1.31175		1.43136	1.36361	1.79934	0.778151	1.47712	1.89763	1.74036	1.68574	1.83885	1.44716		0.60206	1.71265	1.20412	1.44091
	46	2.6081	2.92778	3.00152	2.37658	3.35946	2.48287	1.98453	1.60206	2.19451	1.24304		3.08689	2.28556	2.21112	2.11093	2.3822	2.68851	2.84541	1.81291	1.64345	1.77815		1.87506	1.50515	2.66839	2.36736	2.38292	2.74586	2.27784	2.65782	1.64444	2.01326		1.43136	1.49276	1.60206	0.954243	1.70415	2.11893	1.89763	1.51851	1.6721	1.20412		1.46982	1.58546	1.55751	1.56348
	47	0.653213	1.94841	1.95182	1.75587	2.69723	0.477121	1.60746	1.65321	2.13354	1		2.29115	1.79588	1.79657	1.59218	1.96661	2.2408	2.02735	1.50515	1.30103	1.78533		1.52504	0.544068	2.26007	1.32222	1.83251	2.06258	1.72099	1.72673	1.26717	1.4624		0	1	0.845098	1.50651	1.14613	1.86332	1.39794	1.04139	1.66745	0		1.49831	1.31175	1.27875	1.66839
*Each value normalized to to lowest measurement for the same mouse
**Mouse 1-10, Peptide-2 primed; Mouse 11-20, Peptide-29 primed; Mouse 21-30, Control-peptide primed; Mouse 31-40, IFA-treated; Mouse 41-50, PBS-treated
[truncated: 6 more columns]

## Sheet: log(IL-10)
log[IL-10]*		Mouse**
(pg/mL)		1	2	3	4	5	6	7	8	9	10		11	12	13	14	15	16	17	18	19	20		21	22	23	24	25	26	27	28	29	30		31	32	33	34	35	36	37	38	39	40		41	42	43	44
	blank	1.20683	0.977724	1.24304	1.34242	1.14613	0.929419	0.740363	1.14613	0.69897	0.740363		1.49136	0.69897	0.875061	1.14613	0.39794	1.07918	0.954243	1.34242	0.845098	0.740363		1.14613	1.39967	1.36361	1.19033	0.845098	0.544068	1.25527	0.653213	1.41664	1.35411		1.13354	0.778151	1.04532	0.653213	0.90309	0.176091	0.845098	0.982271	1.43136	1.37107		0.60206	0.90309	1.13033	0.69897
Peptide	1
	2	1.39094	1.24551	1.40654	1.39794	1.11394	1.25527	1.38021	1.34242	1.33244	1.31175		1.58546	0.845098	0.544068	0.477121	0.30103	0.845098	1.32222	1.23045	1.233	0.653213		0.954243	1.39094	1.14613	0.954243	1.17609	0.544068	1.49276	0	1.0607	0.812913		1.10037	1.17898	0.959041	1.10037	1.62325	1.61909	1.23045	0.60206	1.54407	1.32222		1.233	1.04139	1.13033	1.27875
	3	1.11394	0.929419	1.27875	1.25527	1.40654	1.32222	1.38021	1.31175	0.653213	0.875061		1.76343	1.56229	0.90309	0.875061	0.778151	0.60206	0.90309	1.20412	1.14922	0.812913		0.845098	1.07918	1	1.13033	1.25527	0.176091	1.41664	1.31387	0.845098	1.24551		1.04532	0.851258	0.653213	0.819544	0.90309	1.4843	1.07918	0.812913	1.27875	1.11394		1.11394	0.977724	0.90309	0.90309
	4	1.80686	1.35411	1.49136	1.51851	1.86923	1.11394	1.50515	1.40654	0.875061	0.653213		1.35218	1.25527	1.17609	1.24304	1.5682	1.38021	1.35218	1.59106	1.08279	0.653213		1.41664	1.07918	1.51983	1.42488	1.41497	1.16137	1.47857	1.24551	1.17609	1.19312		0.934498	0.908485	1.58092	1.06446	1.40654	1.44716	1.39967	0.845098	1.27875	1.24304		1.16435	1.04139	1.21748	1.41497
	5	2.02776	1.56348	1.02119	1.24304	1.92686	1.27875	1.38917	0.778151	0.30103	0.39794		1.5682	1.25527	0.477121	1.44716	0.845098	1.17609	1.20412	1.37107	1.00432	1.13354		1.3032	0.60206	1.0607	1.19033	1.23045	1.16137	1.56937	1.43297	1.04139	1.16137		1.00432	0.69897	1.08279	0.982271	1.34242	1.53275	1.23045	1.04532	1.62839	1.38021		1	0.778151	1.17609	0.954243
	6	0.60206	0.778151	0.954243	1.30103	1.41497	0.90309	1.23045	0.90309	0.977724	0.977724		1.49831	0.954243	0.778151	0.778151	0.954243	0.60206	0.845098	1.23045	0	0.544068		1.41664	1.34439	0.778151	0.812913	0.778151	0.544068	1.13033	1.04532	0.69897	1.13033		0.959041	1.233	0.934498	0.851258	1.23045	1.49831	0.954243	0.653213	1.32222	0.977724		1	0.653213	0.929419	0.954243
	7	0.778151	0.653213	1.19033	1.20412	1.02119	1.0607	0.954243	0.845098	0.778151	1.32222		1.58546	1.49136	0.60206	0.69897	0.954243	0.69897	1.04139	1.30103	0.845098	0.845098		1.34439	1.07918	1	0	0.845098	1.02119	1.43297	0.929419	1.25768	0.39794		0.176091	1.00432	1.14922	0	0.740363	1.4843	1.11394	0.60206	1.17609	1.43933		1	0.778151	0.845098	0.30103
	8
	9
	10
	11
	12
	13
	14
	15
	16	1.07918	1.04139	1.23045	1.32222	1.04139	1.07918	1.40654	1.30103	1.32222	1.13033		1.36173	1	0.60206	0.778151	0.477121	0.30103	0.69897	1.27875	0.778151	0.544068		0.90309	1.14613	0.90309	0.69897	0.954243	0.653213	1.27875	1.08279	1.16137	1.17898		0.959041	0.740363	0.812913	1.06446	1.11394	1.51322	1.30103	0.90309	1.41497	1.21748		1.17898	0.845098	0.69897	0.954243
	17	1.233	1.88423	1.07918	1.36173	2.12057	1.20412	1.23045	1.27875	1.25527	1.04139		1.69897	1.65321	0.544068	1.25527	0.176091	1.09691	1.90309	1.51188	0.908485	0.934498		0.653213	1.32428	1.21748	1.42488	0.977724	0.977724	1.7679	1.22011	1.48572	0.977724		1.10037	0.819544	1.19312	0.982271	1	1.72099	1.20412	0.845098	1.49136	0.977724		1.02119	0.60206	1.20412	1.36173
	18	0.845098	0.875061	0.477121	1.04139	1.14613	1.04139	0.845098	1.39794	0.929419	0.812913		1.41497	0	0.477121	0.60206	0	1	0.90309	1.23045	0.477121	0.39794		1.11394	1.14613	0.845098	1.19033	0.812913	0.653213	1.35411	0.740363	1.20683	1.0607		0.544068	0.30103	0.778151	0.880814	0.778151	1.53908	1.09691	0.60206	1.4624	1.42325		0.90309	0.90309	0.740363	1.14613
	19	1.76418	1.35411	1.38917	1.66276	2.04727	1.44716	1.30103	1.14613	0.477121	1.02119		1.5682	1.4624	1.30103	1.54407	0.60206	1.32222	1.68124	1.38021	1.00432	0.934498		0.954243	1.02119	1.94988	1.53908	1.39794	1.30103	1.39967	1.8169	1.46389	0.176091		1.08279	0.69897	0.69897	0.78533	1.20412	1.42325	0	0.845098	1.53148	1.37107		1.3032	0.812913	1.04139	1.17609
	20	0	0.544068	0.69897	1.14613	1.14613	1.14613	1.27875	1.04139	0.69897	0		1.52504	1.34242	0.69897	0.812913	0.544068	0.929419	0.30103	1.14613	0.778151	0.875061		1.14613	1.37291	1.04139	0.544068	0.778151	0.39794	1.32428	0.544068	0.845098	0.929419		0.851258	0.69897	0.982271	0.748188	0.60206	1.46982	1	0.90309	1.37107	0.929419		1	1	0.69897	0.845098
	21	0.954243	0.929419	1.20412	0.954243	0.60206	0.477121	0.90309	1.27875	0.60206	0.39794		1.25527	0.845098	0.69897	0.69897	1.07918	0.845098	0.60206	1.30103	0.69897	0.544068		0.90309	1.43297	1.5977	1	1.07918	0.954243	1.20412	0.982271	0.954243	1.28103		1.08279	0.851258	0.778151	1.10037	0.90309	1.43933	0.90309	1.233	1.50515	0.740363		1.16435	1.04139	0.60206	0.875061
	22	1.48572	1.6637	1.53148	1.52504	2.57978	1.6902	1.32222	1.49136	1.07918	1.0607		1.53148	1.5563	1.23045	1.63347	2.07188	1.47712	1.43933	1.51188	1.11727	0.959041		1.11394	1.28103		1.31175	1.57978	1.29003	1.69984	1.56348	1.11394	1.0607		0.851258	0.653213	1.11727	1.16435	1.20412	1.69108	1.44091	1.3032	1.62839	1.26717		1.44871	1.29226	1.07918	1.92428
	23	0.69897	0.544068	1	1.36173	1.58546	0.69897	0	1.16137	1	0.544068		1.35218	1.25527	0.30103	0.778151	0.740363	1.0607	0.653213	1.32222	0.30103	0.477121		0.929419	1	1.14613	1.02119	1.34242	0.740363	1.38202	1.06446	1	1.13033		0.908485	0.778151	1.04532	1.10037	0.977724	0	1.53275	1.20683	1.50515	1.35218		0.875061	1.36361	0.90309	1.07918
	24	1.04139	1.02119	1.16137	1.14613	1.17609	0.477121	1.20412	1.39794	1.23045	0.875061		1.36173	0.845098	0.69897	0.778151	0.845098	0.39794	0.60206	1.13033	0.845098	0.69897		1.31387	1.44871	0.954243	0.845098	0.845098	0.740363	1.25527	0.982271	0.929419	1.20683		1.25768	1.29226	1.04532	1.02531	1	1.60314	0.69897	0.812913	1.4624	1.0607		1.09691	1	1.20412	1.04139
	25	1.11394	1.02119	1.11394	1.11394	1.0607	0.954243	1.09691	1.43933	0.69897	0.176091		1.5966	1.21748	0.740363	0.929419	0.477121	0.69897	0.477121	1.27875	1.11727	0.875061		1.04139	1.11394	1.07918	0.977724	0.60206	0.778151	1.27875	0.875061	0.954243	1.09691		0.959041	0.778151	1.00432	0.851258	0.954243	1.45484	1.42488	0.959041	1.47712	1.32222		1.19312	1.11394	0.845098	1.11394
	26	0.60206	0.875061	0.30103	1.11394	0	1.0607	1.07918	1.40654	0.69897	0.740363		1.50515	0.845098	0.845098	0.778151	0.954243	0.845098	0	1.32222	0.176091	0.39794		0.875061	1.28103	0.929419	0.977724	0.812913	0.176091	1.24304	1.13354	0.954243	1.0607		1.16435	1.11727	1.00432	0.39794	0.875061	1.42325	1.07918	0.69897	1.30103	0		0.778151	0.845098	0.90309	0.69897
	27	0.845098	1.04139	0.544068	0	0.39794	0.740363	0.845098	0	0.778151	0.778151		1.43136	0.90309	0.477121	1	0	0.30103	0.90309	1.14613	0.908485	0.477121		0.845098	0.90309	0	1.0607	0.653213	0.977724	1.20412	0.544068	0.954243	1.13033		0.959041	1.04532	0	0	0	1.51983	1.17609	0.845098	1.43136	1		1.11394	0	1.14613	1
	28	1	1.17898	1	1.85126	2.44483	1.42325	1	1.43136	0.69897	0.977724		1.64345	1.36173	0.69897	1.4843	1.04139	1.20412	1.44716	1.30103	1.11727	0.934498		0.977724	1.64444	1.43297	1.24304	1.51851	0.653213	1.43297	1.70415	1.40824	1.49969		1.04532	1.08279	0.880814	0.880814	0.845098	1.45484	1.04139	0.875061	1.4624	1.24304		1.04139	0.544068	0.812913	0.30103
	29	1.26951	0.39794	0.477121	1.34242	2.12385	1.30103	1.04139	1.20412	0.90309	0.977724		1.36173	0.90309	0.653213	0.477121	1.17609	1.20412	1.07918	1.25527	1.11727	0.934498		1.24551	1.17609	1.11394	1	1.32222	0.39794	1.38202	1.31387	0	1.5977		0.934498	0.819544	0.778151	0.934498	0.90309	1.51322	1.07918	0.90309	1.35218	1.09691		1	0.653213	0.778151	0.30103
	30	2.02572	1.24551	1.6902	1.74819	2.53719	2.04532	1.44716	1.29003	1.27875	0.653213		1.5682	1.64836	1.14613	1.23045	1.37107	1.5563	1.77452	1.40654	1.25768	0.653213		1.25768	1.02119	1.97359	1.53908	1.8451	1.72835	1.99388	1.53908	1.36361	1.51322		1.36361	1.38202	1.16435	0.851258	1.23045	1.62941	1.32428	0.934498	1.59106	1.45484		1.16435	1	0.60206	1.31175
	31	0.60206	0	1.13033	1.21748	0	1.14613	0.778151	1.09691	0.845098	0.544068		1.27875	0.977724	0.653213	0.69897	0	1.11394	0.60206	1.36173	0.653213	0.39794		0.812913	0.778151	1.25527	1.07918	0.778151	1.09691	1.30103	0.778151	1.14613	1.02119		1.08279	0.60206	1.11727	0.653213	1.20412	1.46982	1.32428	1.20683	1.49136	1.16137		1.07918	1	0.845098	1.04139
	32	2.31408	1.82672	1.37107	1.73239	2.26245	1.76343	1.69897	1.55023	1.73239	1.40654		1.79239	1.35218	1.44716	0.90309	1.51188	1.23045	2.05308	1.43136	0.959041	0.875061		1.42488	1.51983	1.77887	1.72916	1.83569	1.46982	1.66839	2.00689	1.54531	1.0607		1.59218	1.25768	1.95952	0.653213	1.16137	1.67761	1.11394	1.233	1.49136	1.33244		1.11394	1.34439	1.07918	1.49136
	33	0.778151	1.26951	0	1.23045	1	0.90309	1.16137	1.30103	0.69897	0.875061		1.53148	0.90309	0.60206	0.90309	0.30103	0.845098	0.60206	1.14613	0.982271	0.845098		0.90309	0.954243	0.954243	0.39794	0.845098	0.954243	1.35411	0.929419	1.22011	0		0.812913	0.60206	0.851258	0.959041	0.845098	1.4624	1.30103	0.90309	1.41497	1.09691		0.845098	0.954243	1.07918	1
	34	1.233	0.812913	0.477121	1.17609	1.41497	0.845098	1.11394	1.43933	0.477121	0.875061		1.47712	1.31175	0	0.477121	1.11394	1.14613	0.544068	1.20412	0.908485	0.544068		0.176091	0.90309	1.04139	1.24304	1.07918	0.30103	1.30103	1.16435	1	1		0.851258	0.740363	0.69897	0.748188	0.977724	1.4624	1.17609	0.60206	1.57978	0.740363		1	0.778151	0.477121	0.845098
	35	0.954243	1.16137	0.778151	1.24304	1.81954	0.954243	0.477121	0.90309	0.477121	0.653213		0	1	0.60206	0.90309	0.30103	0.69897	0.90309	1.25527	0.60206	0		1.07918	1.20412	1.04139	0.845098	0.778151	0.90309	1.25527	0.982271	1.11394	1.02119		0.812913	0.851258	1.04532	0.653213	1.07918	1.53908	1.14613	0.69897	1.44716	1.09691		1.07918	0.653213	0.954243	0.929419
	36	0.69897	0.740363	0.90309	1.25527	0.875061	1.20412	0.778151	0.977724	0.477121	1.0607		1.38021	0.69897	0	0.954243	1.13033	1	0.30103	1.14613	0.653213	0.812913		1.17609	0	0.778151	0.875061	0.69897	0.740363	1.17609	0.653213	1.28103	1.63949		0.39794	1.17898	0.60206	0.748188	0.875061	1.43933	0.954243	1.00432	1.23045	1.24304		0	0.30103	1	0.60206
	37	1.02119	1.09691	1.14613	1.23045	0.929419	0.929419	0.30103	1	0	1.0607		1.5682	1.20412	0.60206	0.30103	0	0.812913	0.954243	1.20412	0.30103	0.812913		1.23045	1.25527	0.90309	1.23045	1	0.778151	1.25527	0.929419	1.07918	1.04139		0.982271	0.851258	0.477121	0.934498	0.477121	1.42325	0.954243	0	1.5563	0.740363		0.477121	0.477121	0.740363	1
	38	1	0.954243	1.23045	1.9345	0.977724	0.875061	0.954243	0.812913	0.60206	1.16137		1.32222	1.17609	1.04139	0.60206	1.11394	0.845098	0.845098	1.30103	0.69897	1.02531		1.38202	1.17609	1.17609	1.11394	0.778151	1.0607	1.20412	0.875061	1.36361	1.26951		0.653213	0.778151	1.00432	0.544068	0.977724	1.51983	1.04139	1.00432	1.5563	0.544068		0.90309	0.778151	0.69897	0
	39	0.60206	0.740363	0.69897	1.25527	1.11394	0.845098	0.69897	0.39794	0.845098	0.740363		1.52504	0.778151	0	0.69897	0	0.778151	0.977724	1.23045	0.959041	0.812913		0.977724	1.17609	1.32222	0.875061	1.04139	0.740363	0	0.653213	1.14613	1.34439		0.778151	0.908485	1.06446	0.880814	0.845098	1.37107	1.23045	0.959041	0	0.653213		0.60206	1.04139	0.845098	0.929419
	40	1.68215	1.02119	1.44716	1.43136	1.4624	0.845098	1.43933	1.47712	1.14613	1.0607		1.59106	0.740363	0.845098	0	0.875061	0	1.30103	1.20412	0.908485	0.778151		1.29226	1.36361	0.90309	1.16137	1.54407	0.845098	1.41664	0.778151	0.954243	1.37291		0.959041	0	0.69897	0.880814	0.778151	1.55145	1.19033	0.176091	1.21748	0.954243		0.69897	0.845098	1.14613	1.04139
	41	1.14613	1.29226	1.36173	1.13033	1.0607	0.90309	1.14613	1.0607	1.0607	0.740363		1.5563	0.477121	0.544068	0.60206	1	0.778151	0.60206	1.20412	0.812913	0.740363		1.20412	1.13033	0.60206	0.544068	0.69897	0	1.30103	0.812913	1.07918	0.977724		1.06446	1.04532	1.14922	0.748188	0.778151	1.49136	1.26717	0.959041	1.46982	0.977724		0.929419	0.90309	1.20412	0.778151
	42	0.477121	0.544068	1.23045	1.14613	0.176091	1.04139	0.60206	0.812913	1.11394	1.21748		1.59106	0.60206	0.69897	1	0.778151	0.90309	0.954243	1.20412	0.477121	0.544068		1.07918	0.90309	0.812913	1.09691	0.90309	0.875061	1.35411	1.06446	1.04139	0.977724		1.00432	1.08279	0.812913	0.653213	0.176091	1.56348	1.24304	0.90309	1.42325	1.24304		0.60206	0.929419	0.875061	1.09691
	43	1.04139	1.26951	0.845098	1.32222	0.90309	1.23045	1	1.25527	0.845098	1.14613		1.39794	1.38021	0.30103	0.90309	0.477121	0.69897	0.90309	1.24304	0.477121	0.653213		1.07918	1.04139	0.778151	1.02119	0.929419	1.11394	1.26717	1.59218	1.25768	1.51322		1.04532	0.959041	0.477121	1.19312	1	1.49831	1.17609	0.90309	1.47712	1.02119		0.90309	0.778151	0.778151	0.778151
	44	0.90309	0.929419	1.20412	1.14613	0	1.43136	0.60206	0.845098	0.954243	1.0607		1.5563	0.477121	0.477121	0.477121	0.60206	0.60206	0.60206	1.27875	0.477121	0.812913		1.34439	1.3032	0.60206	0.929419	0.778151	0.176091		0.653213	1.25768	1.0607		0.812913	1.00432	0.60206	0.60206	0.477121	1.52634	1.07918	0.740363	1.5563	0.740363		0.845098	0.60206	0	0.90309
	45	1.13033	1.29226	1.14613	1.35218	0.69897	1.47712	0.977724	1.30103	1.17609	1.16137		1.57403	1.25527	0.778151	0.477121	0.845098	1	0.69897	0	0.30103	0.39794		1.23045	1.14613	0.875061	0.977724	0.812913	1.07918	1.36361	1.16435	1.26951	1.16137		1.06446	0.69897	1.00432	0.880814	0.812913	1.43136	1.25527	1.00432	1.30103	1.0607		0.845098	0.60206	1.02119	1.07918
	46	1.67302	1.09691	1.4843	1.57978	1.57978	0.90309	0.778151	0.778151	1	1.26717		1.63347	1.40654	0.875061	0.90309	1.09691	1.40654	1.62325	1.23045	0.60206	1.28103		1.36361	1.20412	1.61384	1.39094	1.39794	1.26717	1.59218	1.49969	1.47857	1.09691		0	0.959041	1.04532	1.04532	0.30103	1.42325	1.07918	0.845098	1.32222	0.929419		0.30103	1.02119	0.60206	1.17609
	47	0.30103	0.740363	0.69897	0.954243	1.34242	0	0.30103	1.07918	0.477121	0.653213		1.38021	0.69897	0.845098	0.845098	0.30103	0.740363	0.477121	1.20412	0.908485	0.812913		0	0.845098	1.09691	1.0607	0	0.30103	1.27875	0.653213	1.11394	1.13033		0.176091	0.477121	1.08279	0.78533	0.60206	1.49136	1.07918	0.740363	1.53148	0.30103		0.90309	1	0.60206	1.32222
*Each value normalized to to lowest measurement for the same mouse
**Mouse 1-10, Peptide-2 primed; Mouse 11-20, Peptide-29 primed; Mouse 21-30, Control-peptide primed; Mouse 31-40, IFA-treated; Mouse 41-50, PBS-treated
[truncated: 6 more columns]

## Sheet: log(IL-13)
log[IL-13]*		Mouse**
(pg/mL)		1	2	3	4	5	6	7	8	9	10		11	12	13	14	15	16	17	18	19	20		21	22	23	24	25	26	27	28	29	30		31	32	33	34	35	36	37	38	39	40		41	42	43	44
	blank	0.977724	0.69897	1.02119	1.17898	0.69897	0.954243	1.09691	0.812913	0.845098	0.544068		0.812913	0.845098	0.778151	0.60206	0.69897	0.812913	0.653213	0.90309	0.544068	0.30103		0.60206	0.60206	0.929419	0.740363	0.653213	0.60206	0.90309	0.477121	1.07918	0.90309		0.78533	0.30103	0.653213	0.69897	0.778151	-0.30103	0.778151	0.954243	1.19312	0.959041		0.710432	0.716789	0.718769	0.712171
Peptide	1
	2	1.11394	0.845098	1.10037	0.845098	0.845098	1.02119	1	0.954243	1.20412	1.04139		1.19033	1.07918	0.653213	0.90309	0.90309	0.740363	0.90309	0.845098	0.934498	0.60206		0.69897	0.740363	1	0.90309	1.00432	0.78533	1.33445	0.69897	0.778151	0.812913		0.78533	0.778151	0	0.30103	1.17898	1.20412	0.845098	0.69897	1.17898	1.00432		0.800999	0.889999	0.95544	0.930602
	3	0.954243	0.30103	1.24551	1	1.11727	0.90309	1.07918	1.04139	0.69897	0.39794		1.27875	1.23045	0.653213	0.477121	1	0.653213	0.30103	0.740363	0.662758	0.748188		0.544068	0.477121	0.875061	0.778151	0.959041	0.60206	1.09691	0.954243	0.653213	0.69897		0.70757	0	0.69897	0.778151	0.69897	1.07918	0.69897	0.60206	1.04532	0.934498		0.806721	0.818694	0.823199	0.837002
	4	1.45484	1.07918	1.14922	1.17898	1.94743	1.36361	1.32428	1.11394	0.977724	0.544068		1.09691	1.14613	1	1.07918	1.47712	1.72835	1.11394	1.35218	0.662758	0.30103		0.90309	0.778151	1.47712	1.17609	1.16435	1.19312	1.36361	1.35411	0.954243	0.845098		0.60206	0.477121	1.43136	1.20412	1.00432	1.14613	0.845098	0.778151	0.977724	1.00432		1.03759	0.993832	0.970467	0.966705
	5	1.74819	1.61278	1	1	1.80686	1.47129	1.0607	0	0.778151	0.176091		1.19033	0.90309	0.778151	1.32222	0.69897	1.13033	1.11394	1.0607	0.544068	0.477121		0.845098	0.90309	0.954243	1.32222	1.19312	0.851258	1.38202	1.64444	1	0.812913		0.78533	0.176091	0.477121	0.30103	1.08279	1.20412	0.778151	0.740363	1.25768	0.934498		0.838829	0.879019	0.94324	0.927735
	6	0.60206	0.30103	0.69897	0.875061	1	0.954243	0.90309	1.0607	0.69897	0.60206		0.845098	0.740363	0.778151	0.60206	0.778151	0.30103	0.60206	0.778151	0.39794	0.477121		1.00432	1.08279	1	0.653213	0.740363	0.477121	1.04139	0.778151	0	0.954243		0.819544	1	0.69897	0.69897	1.06446	1.17609	0.60206	0.69897	1	0.60206		0.819744	0.833163	0.848073	0.82403
	7	0.176091	0.60206	1.0607	0.69897	0.778151	0.845098	0.812913	0.477121	0.929419	0.90309		1.07918	0.778151	0.60206	0.653213	0.954243	0.477121	0.90309	0.845098	0.748188	0.30103		0.544068	0.69897	0.740363	0.60206	0.69897	0.653213	1.16137	0.477121	0.90309	0.845098		0.78533	0.477121	0.69897	0.544068	0.477121	1.07918	0.845098	0.875061	0.90309	0.70757		0.763269	0.770413	0.795563	0.830945
	8
	9
	10
	11
	12
	13
	14
	15
	16	0.69897	0.875061	0.90309	0.929419	0.929419	0.954243	1.11394	0.30103	1.07918	0.740363		0.90309	1.11394	0.69897	0.778151	0	0.176091	0.69897	0.778151	0.662758	0.477121		0.653213	0.778151	0.954243	0.477121	0.812913	0.544068	1.04139	1.13354	0.954243	0.60206		0.78533	0.30103	0.778151	0.544068	0.851258	1.14613	0.845098	0.812913	1.11727	0.748188		0.848447	0.856257	0.890945	0.895355
	17	0.875061	1.41497	0.90309	0.954243	1.77159	1.20412	1.20683	1	0.875061	0.740363		1.40654	1.44716	0.778151	0.845098	0.30103	0.845098	1.64345	1.14613	1.00432	0.60206		0.176091	1.11727	0.90309	1.61278	0.778151	0.60206	1.65418	1.19312	1	0.778151		0.851258	0.176091	0.778151	0.90309	0.908485	1.32222	1.66276	0.845098	1.17898	0.78533		1.03614	1.0648	1.08277	1.10214
	18	0.30103	0.60206	0	0.477121	0.778151	0.845098	0.977724	0.929419	0.929419	0.477121		0.778151	0	0.69897	0.477121	0.69897	0.977724	0.544068	0.778151	0.544068	0.819544		0.69897	0	0.954243	1	0.60206	0.30103	1.14613	0.477121	0.60206	0.845098		0.60206	0.477121	0.30103	0.60206	0.69897	1.07918	1.04139	1	1.17898	1.08279		0.865639	0.928374	0.964631	0.994149
	19	1.36173	0	0.812913	1.39967	1.90091	1.33445	0.954243	1	0.90309	0.929419		1.13033	1.11394	0.954243	1	0.845098	0.544068	1.50515	0.69897	0.748188	0.477121		0.69897	0.544068	1.81291	1.38917	1.62941	0.69897	1.11394	1.94498	0.954243	0.69897		0.60206	0.477121	0.845098	0.778151	0.477121	1.09691	1.66276	0.954243	1.10037	0.851258		0.961158	0.974053	0.99582	1.05345
	20	0.69897	0.30103	0.30103	0.477121	0.812913	0.69897	0.977724	0.845098	0.39794	0.30103		1	1.21748	0.778151	0.477121	0.477121	0.653213	0.30103	0.69897	0.477121	0.544068		0.982271	1.08279	0.875061	0.69897	0.908485	0.653213	1.07918	0.60206	0.740363	0.845098		0.70757	0.60206	0.90309	0.60206	0.778151	1.14613	0.30103	1.07918	1	0.748188		0.816064	0.806394	0.829098	0.834759
	21	0.60206	0.477121	0.845098	0.60206	0.60206	1.04139	0.954243	0.30103	0.477121	0.39794		1	0.90309	0.60206	0.39794	0.845098	0.544068	0.60206	0.845098	0.544068	0.477121		0.60206	0.30103	0.778151	0.544068	0.69897	0.908485	0.954243	0.875061	0.69897	1		0.819544	0.69897	0.60206	0.69897	0.812913	1.16137	0.69897	1.11394	1.04532	0.39794		0.815165	0.838844	0.854385	0.858993
	22	1.64345	1.53148	0.875061	1.19312	2.33163	1.77159	1.25768	0.977724	1.32222	0.778151		1.11394	1.51851	1.38021	1.32222	2.03342	1.75967	1.20412	1.62325	1.10037	0.60206		0.812913	0.934498	1.72428	1.49136	1.99826	1.00432	1.64444	2.27439	1.0607	1.11394		0.70757	0.778151	1	0.69897	1.00432	1.38021	1	1.04139	1.11727	0.908485		1.0127	1.01411	1.04913	1.0541
	23	0	0	0.778151	1	1.63949	1.07918	0.778151	0.740363	0.69897	0.653213		0.845098	0.977724	0.845098	0.60206	0.69897	0.875061	0.845098	0.875061	0.544068	0.70757		0.60206	0.477121	0.845098	0.954243	1.46389	0.60206	1.07918	1.51983	0.69897	0.69897		0.60206	0.60206	1.04139	0.845098	0.544068	0	0.954243	0.954243	1.14922	0.78533		0.780152	0.751125	0.740683	0.762529
	24	0.69897	0.90309	1.11727	0.845098	0.929419	1.14613	1.14613	0.90309	0.954243	0.39794		1.04139	0.954243	0.69897	0.30103	0.778151	0.39794	0.60206	0.812913	0.544068	0.851258		0.778151	0.778151	0.90309	0.778151	0.653213	0.477121	1.17609	0.477121	0.60206	0.845098		1.14922	0.845098	0.778151	0.740363	0.69897	1.26717	0.39794	1	1.14922	0.70757		0.845862	0.853385	0.865943	0.884496
	25	0.60206	0.875061	1	1.10037	0.60206	1.16137	1.07918	0.90309	0.778151	0		1.24304	0.954243	0.60206	0.778151	0.845098	0	0.653213	0.778151	0.662758	0.60206		0.477121	0.60206	0.653213	0.740363	0	0.69897	1.04139	0.954243	0.477121	0.60206		0.60206	0.30103	0.69897	0.60206	0.851258	1.16137	1.11394	1.04139	1.13354	1.06446		0.947111	0.974682	1.01608	1.0344
	26	0.875061	0.60206	0.544068	0.653213	0.60206	0.90309	0.954243	0.69897	0.778151	0.60206		1.20412	0.30103	0.778151	0.69897	0.977724	0.653213	0.30103	0.90309	0.39794	0.60206		0.740363	0	0.812913	0.845098	0.69897	0	1.11394	1	0.90309	0.954243		0.880814	0.477121	0.653213	0	0.30103	1.14613	0.778151	0.778151	1.06446	0.30103		0.628908	0.626207	0.695786	0.739648
	27	0.740363	0.740363	0.60206	1.11727	0.69897	1	0.845098	0.30103	0.778151	0.740363		1	0.477121	0.477121	0.60206	0.30103	0.176091	0.60206	0.778151	0.544068	0.477121		0.544068	0.69897	0.954243	0.39794	0.778151	0.69897	1.07918	0.60206	0.477121	0.778151		0.78533	0.39794	0.39794	0.477121	0	1.11394	0.69897	0.977724	1.08279	0.477121		0.651832	0.680043	0.70259	0.780655
	28	0.69897	0.845098	0.544068	1.71265	2.15412	1.17609	1.11394	1	0.954243	0.60206		1.14613	1.26717	0.845098	0.740363	0.875061	1.09691	1.20412	0.954243	0.748188	0.70757		1.08279	1.17898	1.49136	1.19033	1.85187	0.851258	1.69108	2.26858	1.23045	1.30103		0.78533	0.845098	0.69897	0.30103	0.176091	1.14613	0.845098	0.845098	1.16435	0.60206		0.724417	0.727245	0.774602	0.841103
	29	0.954243	0.845098	0.740363	0.90309	1.55145	1.26951	1.07918	0.845098	0.778151	0.929419		1.17609	1.16137	0.69897	0.477121	0.477121	0.977724	0.69897	0.845098	0.39794	0.60206		0.69897	0.845098	0.929419	0.845098	1.61384	1.08279	1.20412	1.92993	0.176091	1.47712		0.60206	0.39794	1	0.954243	0.477121	1.11394	0	0.90309	1.08279	0.653213		0.766982	0.741091	0.717407	0.744106
	30	1.74819	1.23045	1.28103	1.8202	2.1176	1.82672	1.28103	0.60206	0.875061	0.653213		1.24304	1.55023	0.845098	0.90309	1.14613	1.69897	1.75587	1.11394	1.10037	0.544068		1.17898	0.69897	1.65321	1.78176	1.94002	1.70415	2.20439	2.09899	1.21748	1.36173		0.39794	1.16137	1.13033	0.90309	1.00432	1.38917	0.875061	0.90309	1.28103	0.982271		1.05235	1.04368	1.0593	1.06541
	31	0.477121	0.477121	0.60206	0.60206	0.60206	1	0.845098	0.60206	0.69897	0.653213		0.845098	0.30103	0.60206	0.845098	1.02119	0.176091	0.69897	0.812913	0.60206	0.78533		0	0.959041	1.07918	0.39794	0.845098	1.34439	0.954243	0.778151	0.740363	0.60206		0.982271	0.69897	0.90309	0.740363	1.00432	1.23045	0.778151	0.875061	1.10037	0.60206		0.90282	0.90279	0.920837	0.911561
	32	1.86332	1.09691	1.20683	1.20683	2.04571	1.56937	1.28103	1.17898	1.30103	0.544068		1.38917	0.90309	0.69897	1.04139	0.954243	1.13033	1.82282	0.845098	0.662758	0.78533		1.00432	1.00432	1.39794	1.87506	1.68215	1.04532	1.56937	2.32035	1.20412	0.845098		1.11727	0.929419	0.845098	0.477121	0.851258	1.34242	0.30103	0.778151	1.04532	0.851258		0.816166	0.812952	0.850266	0.850156
	33	0.778151	0.544068	0.477121	0.30103	1	0.845098	1.11394	1.17898	0.778151	0.176091		1.21748	1.07918	0.69897	0.69897	0.477121	0.544068	0.477121	0.778151	0.544068	0.60206		0.477121	0.477121	0.812913	0	0.69897	0.477121	0.929419	0.69897	0.60206	0		0.653213	0.60206	0.845098	0.477121	0.69897	1.02119	0.778151	0.90309	1.06446	0.748188		0.812824	0.809238	0.84614	0.862493
	34	1	0.69897	0.477121	0.845098	1.07918	1	1	0.954243	0.69897	0.740363		0.845098	0.845098	0.477121	0.653213	0.90309	0.929419	0.778151	0.69897	0.39794	0.70757		0.39794	0.60206	1.09691	0.954243	1.02531	0.60206	1.02119	1	0.30103	0.90309		0.30103	0.69897	0.69897	0	0	1.04139	0.954243	0	1.20683	0.30103		0.524745	0.505387	0.561541	0.623934
	35	0.60206	0.845098	0.69897	0.845098	1.07918	0.977724	0.740363	0.30103	0.477121	0.653213		0	0.90309	0.60206	0.69897	0	0.60206	0.477121	0.845098	0	0.30103		0.60206	0.778151	0.477121	0.477121	0.60206	0.69897	1.25768	0.653213	0.60206	0.954243		0	0	0.60206	0.30103	0.477121	1.09691	0.69897	0.477121	1.17898	0.60206		0.664186	0.671089	0.712207	0.738327
	36	0.60206	0.176091	0.30103	0.90309	1.07918	1.07918	0.69897	0.477121	0.778151	0.39794		0.778151	0.69897	0.477121	0	0.30103	0.69897	0.477121	0.69897	0.176091	0.39794		1.13354	0.477121	0.477121	0.69897	0.778151	0.60206	1	0.778151	0.39794	1.23045		0.30103	0.69897	0.69897	0.60206	0.477121	1.0607	0.69897	0.90309	0.90309	0.851258		0.768309	0.776014	0.795342	0.8307
	37	0.60206	0.60206	0.875061	0.740363	0.544068	1	1	0	0.60206	0.30103		0.845098	0.954243	0.30103	0.30103	0.60206	0.39794	0.60206	0.778151	0.176091	0.30103		0.544068	1.04532	0.954243	0.544068	0.69897	0.653213	0.977724	0.176091	0.69897	1		0.78533	0.60206	0.60206	0.477121	0.60206	1.02119	0	0.845098	1.06446	0.851258		0.683145	0.692155	0.716047	0.728713
	38	0.845098	0.477121	1.17898	1.86982	0.69897	1.20412	0.929419	0.653213	0.778151	0.812913		0.954243	0.929419	0.60206	0.477121	0.845098	0.39794	0.69897	0.845098	0.176091	0.477121		0.69897	0.653213	0.875061	0.69897	0.778151	0.69897	1	0.90309	0.778151	1		0.60206	0.69897	0.477121	0.477121	1.00432	1.20412	0.740363	0.845098	1.17898	0.39794		0.787519	0.822008	0.860328	0.844329
	39	0.69897	0.60206	0.60206	0.69897	1.36361	0.90309	0.954243	0.69897	0.929419	0.176091		1.04139	1	0.845098	0.60206	0.60206	0.653213	0.69897	0.69897	0.176091	0.60206		0.477121	1.04532	0.954243	0	1.10037	0.477121	0	1.17898	0.740363	0.954243		0.60206	0.69897	0.477121	0.653213	0.477121	1.23045	0.90309	0.90309	0	0.30103		0.618859	0.634607	0.63254	0.649809
	40	1.20412	0.544068	1.11727	1.14922	1.64444	1.07918	1.09691	1	0.954243	0.544068		1.17609	0.69897	0.778151	0.39794	0.477121	0.30103	1.27875	0.778151	0.477121	0.60206		0.812913	0.812913	0.812913	0.90309	1.19312	0.908485	1.16137	0.954243	1.16137	1.07918		0	0.39794	0.30103	0.477121	0.30103	1.07918	0.778151	0.69897	0.954243	0.78533		0.661373	0.701411	0.726332	0.773588
	41	0.90309	0.69897	0.778151	0.90309	0.845098	1.02119	1	0.60206	0.977724	0.176091		1.27875	0.954243	0.60206	0.69897	0.778151	0.544068	0.30103	0.778151	0.662758	0.70757		0.929419	0.69897	0.653213	0.812913	0.778151	0.851258	1.04139	0	0.778151	0.778151		0.70757	0.30103	0.845098	0.30103	0.778151	1.17609	0.90309	0.653213	1.08279	0.748188		0.804141	0.79959	0.854986	0.863523
	42	0.69897	0.60206	0.39794	0.69897	0	1.02119	1.07918	0.954243	0.845098	0.544068		0.845098	0.845098	0.740363	0.69897	0.90309	0.60206	0.477121	0.69897	0.30103	0		0.60206	0.30103	0.69897	1.11394	0.778151	0.653213	1.07918	0.778151	0.845098	0.845098		0.78533	0.477121	0.60206	0.30103	0.544068	1.17609	0.954243	1.04139	1.08279	0.959041		0.828114	0.853231	0.914587	0.955756
	43	0.954243	0.954243	0.845098	1.14922	0.60206	0	0.954243	0.954243	1	0.845098		0.845098	0.954243	0.778151	0.544068	0.60206	0.875061	0	0.69897	0.176091	0		0.778151	0.69897	0.653213	0.929419	0.69897	0.934498	1.0607	1.45637	0.954243	1.21748		0.851258	0.69897	0.30103	0.845098	0.908485	1.20412	0.544068	0.90309	1.14922	0.30103		0.769642	0.82171	0.819111	0.809181
	44	0.740363	0.60206	1	0.60206	0.30103	1.25768	0	0.69897	0	0.39794		1.14613	1.04139	0	0.176091	0.30103	0.39794	0.477121	0.69897	0.176091	0.30103		0.954243	0.959041	0	0.69897	0.69897	0.544068		0.477121	0.875061	0.778151		0.959041	0.60206	0.929419	0.477121	0.851258	1.14613	0.60206	0.954243	1.20683	0		0.771097	0.753505	0.784215	0.776765
	45	0.69897	1	0.778151	0.954243	0.60206	1.233	0.845098	0.778151	0.845098	0.812913		0.954243	1.20412	0.60206	0	0.477121	0.954243	0.30103	0	0	0		0.778151	0.845098	0.30103	1	0.845098	0.851258	0.954243	0.69897	0.90309	1		0.30103	0.30103	0.90309	0.845098	0.740363	1.07918	0.778151	1.07918	1	0.70757		0.878456	0.875719	0.879121	0.894539
	46	2.04532	0.954243	1.233	1.53275	1.50651	1.39094	1.14613	0.477121	0.929419	0.929419		1.50515	1.41497	0.778151	1.07918	0.60206	1.64836	1.4843	0.954243	0.662758	0.70757		0.929419	0.740363	1.24304	2.04139	1.38202	1.3032	1.68215	1.76418	1.30103	1.11394		0.30103	0.60206	0.60206	0.929419	0.653213	1.17609	0.929419	0.977724	1.11727	0.30103		0.82724	0.85226	0.843687	0.86485
	47	0	0	0.477121	0	1.35411	0.778151	0.740363	0.477121	1.02119	0.39794		0.778151	0.60206	0.69897	0.477121	0.60206	0.875061	0.60206	0.778151	0.477121	0.477121		0.39794	0	0.845098	0.60206	0.778151	0.69897	1	0.60206	0.477121	1		0.60206	0.30103	0.778151	0.69897	0.60206	1.20412	0.60206	0.778151	1.10037	0.60206	ttest	0.788094	0.789199	0.799224	0.821131
*Each value normalized to to lowest measurement for the same mouse
**Mouse 1-10, Peptide-2 primed; Mouse 11-20, Peptide-29 primed; Mouse 21-30, Control-peptide primed; Mouse 31-40, IFA-treated; Mouse 41-50, PBS-treated
[truncated: 6 more columns]

## Sheet: log(IL-17)
log[IL-17]*		Mouse**
(pg/mL)		1	2	3	4	5	6	7	8	9	10		11	12	13	14	15	16	17	18	19	20		21	22	23	24	25	26	27	28	29	30		31	32	33	34	35	36	37	38	39	40		41	42	43	44
	blank	1.47712	1.14613	1.21748	1.09691	0.477121	1.11394	1.42325	1.20412	1.14613	0.90309		1.34242	1.04139	0.69897	0.90309	0.69897	0.954243	0.959041	1.02531	1.75282	0.778151		1.07918	0.845098	1.55023	0.954243	0.477121	0.778151	0.39794	0.69897	1.30103	1.25527		0.954243	0.69897	1.04139	0.812913	0.778151	0.30103		1.36173	0.845098	1.11727			0.60206	0.778151	0.929419
Peptide	1
	2	1.67669	1.11394	1.07918	1.09691	1.02119	1.20412	1.33244	1.64444	1.38021	1.35218		1.36173	1.49831	1.38917	2.07555	1.07918	1.98272	2.39811	1.34439	1.29226	0.982271		0.69897	1.70842	1.4624	2.53782	2.3032	2.3032	1.82995	2.13066	1.88081	1.54407		2.29776	1.80618	1.23045	0.653213	2.0607	2.22011	1.07918	0.875061	1.51983	0.90309		1.34439	0.875061	1.17898	0.954243
	3	1.19033	0.929419	1.23045	1.29003	1.49136	1.42325	1.52504	1.34242	1.42325	0.30103		1.49831	1.716	1.14613	0.845098	0.69897	1.50651	1.95472	0.908485	2.34361	0.477121		1.20412	1.44091	1.40654	2.36736	1.86923	1.9345	1.09691	2.58557	2.5955	1.62325		1.32222	0.60206	0	0.653213	1.39794	1.49136	1.14613	0.477121	1.14613	0.845098		0.875061	0.812913	0.845098	0.60206
	4	1.72016	1.51188	1.62428	2.73408	2.97405	2.21085	1.77525	1.32222	0.90309	1.26717		1.38021	2.23045	1.67669	2.32325	2.36754	1.94498	3.04848	1.66839	1.63448	1.54531		1.02119	1.74115	1.78533	3.39907	2.39094	2.50786	1.97589	2.6097	2.27184	1.82607		1.79934	1.8451	2.02979	1.42325	1.54407	1.99564	1.38021	1.5563	1.57519	1.69984		1.63949	1.43297	2.06483	2.33666
	5	1.61805	1.45484	1.11394	1.09691	3.1121	1.88366	1.96661	0.69897	1.31175	1.32222		1.86034	1.716	0.954243	1.36173	1.19033	0.778151	2.53668	1.39967	2.04571	1.3032		1.24304	1.27875	1.83885	3.36135	2.75626	1.82282	1.63949	2.44731	1.6721	1.38021		1.57978	1.43933	2.39811	1.40654	1.6902	1.90037	0.954243	1.14613	1.44871	1.233		1.07918	0.90309	1.20683	1.25768
	6	0.176091	0.544068	1	0.954243	1.29003	1.02119	1	0.477121	1.17609	0.778151		1.27875	1.14613	0.653213	0.69897	1.07918	0	1.11727	0.477121	1.233	0.30103		1.32428	1.17609	1.20412	1.36173	0.477121	1.23045	1.09691	1.86392	1.86923	1.63347		1.5563	1.34242	0.90309	0.544068	1.49831	1.62325	0.60206	0.60206	1.25527	0.812913		0.69897	0	1.233	1.34439
	7	0.812913	0.812913	0.845098	0.812913	0.977724	1.24304	0.845098	0.740363	1.04139	0.60206		1.20412	1.17609	0.544068	0.954243	0.477121	0.477121	2.3731	0.69897	0.812913	0.30103		0.477121	0.778151	1.16137	0.69897	0.477121	0.845098	1.13033	1.20412	1.04139	1		1.02119	0.740363	0.954243	0.39794	0.778151	1.36173	1.02119	0.69897	1	0.90309		0.875061	0.977724	0.845098	0.477121
	8
	9
	10
	11
	12
	13
	14
	15
	16	1.0607	1.02119	1.23045	1.19033	0.740363	0.544068	1.37107	1.43136	1.36173	1.11394		1.17609	0.812913	0.653213	0.477121	0	0.812913	1.77887	0.908485	1.02531	0.477121		0.477121	1.07918	1.23045	0.30103	1.14613	0.845098	1.17609	1.04139	1.36173	1.43136		0.812913	0.477121	0.954243	0.544068	1	1.39794	0.954243	0.90309	1.07918	0.69897		0.929419	0.954243	0.69897	0.60206
	17	1.09691	1.60746	1.17609	2.25188	2.86451	2.4257	1.5977	1.33244	1.41497	1.8293		2.33945	2.58827	2.04727	1.75587	1.07918	1.83315	2.58444	1.41664	2.29469	2.30984		1.19033	1.86392	1.8451	2.00432	1.62839	1.72835	2.84979	2.21775	2.20276	1.23045		2.94176	1.97772	1.62428	1.27875	2.20952	2.40909	1.81954	2.01494	2.53415	1.04139		1.07918	1.80686	2.10415	2.68673
	18	0.875061	0.812913	0.30103	0.653213	1.32222	0	1.35218	1.26717	0.954243	0.90309		1.04139	0	0.653213	0.30103	0.69897	1.11394	1.04532	1.00432	1.16435	0.477121		0.30103	0.69897	1.38021	1.0607	0.60206	0.778151	0.875061	0.69897	1.23045	1.14613		0.653213	0.69897	0.60206	0.740363	0.778151	1.25527	0.954243	0.875061	1.11394	1.11727		0.69897	1	0.69897	1.04532
	19	0.977724	1.27875	1.37291	1.44091	1.91381	1.0607	1.61909	1.17609	1.07918	1.07918		1.32222	1.94448	1.87506	1.5682	1.16137	1.87564	2.21906	1.04532	1.70415	1.9196		0.653213	1.44871	1.32222	2.6994	1.91645	1.76716	1.24551	2.05729	2.17319	1.43933		1.20412	1.11394	1.61384	0.812913	1.11394	1.46982	1.07918	0.845098	1.25527	0.740363		1.14613	0.60206	0.69897	1
	20	0.653213	0.653213	0.477121	1.31387	1	1.21748	0.977724	0.778151	0.875061	0.477121		1.30103	1.27875	0.740363	0.60206	0.39794	0.477121	0.30103	0.477121	0.39794	0.477121		1.11394	1.79309	1.09691	0.954243	0.477121	1.92942	0.60206	1.8202	0.176091	1.80618		0.60206	0.69897	1.14613	0.977724	0.69897	1.33244	0.477121	1.23045	1.20412	0.845098		0.90309	0.69897	0.477121	0.812913
	21	1.02119	1.02119	1.11394	0.544068	0.653213	1.16137	0.875061	1.11394	0.954243	0		1.27875	0.778151	0.544068	0	0.954243	1.0607	0.78533	0.778151	0.653213	0.30103		0.954243	0.954243	0	0.90309	0.176091	0.740363	0.977724	0.845098	0.845098	1.02119		1	0.90309	1.04139	0.977724	1.27875	1.43136	0.69897	1.41497	1.39967	0.845098		1.07918	0.60206	0.477121	0.69897
	22	1.989	2.70629	1.91434	3.27866	3.23376	2.68574	1.91169	2.04179	2.81425	1.52504		2.32222	2.19173	2.56937	2.37931	2.31827	2.91782	2.62335	2.9343	3.05254	1.24551		1.86982	2.68494		3.57368	3.84563	3.03483	2.22037	3.96218	3.8893	3.2403		2.8537	1.89209	1.8488	2.58715	2.53529	3.33445	2.65369	1.87216	1.98498	2.46105		1.37291	1.9425	1.86392	2.01536
	23	0	1.33244	1.20412	2.42504	2.13672	0.740363	1.36173	1.14613	1.94939	0.90309		1.53148	1.23045	1.19033	1.20412	1.14613	1.77887	1.50651	1.54531	2.30557	1.3032		0.60206	1.96895	1.73239	2.10037	2.59988	2.55751	1.81023	2.46627	2.25285	2.22011		2.35025	1.68124	1.09691	1.87506	1.74819	0	2.41246	1.31175	1.09691	0.778151		0.954243	1.62428	0.778151	1.37291
	24	0.977724	1.16137	1.07918	1.16137	0.954243	1.0607	1.21748	1.49136	1.25527	1.07918		1.31175	1	0.176091	2.17026	0.778151	0.954243	0.612784	0.959041	0.812913	1.00432		1.04139	1.04139	1.32222	1.77085	1.26717	1.716	0.740363	2.37033	1.54407	1.25527		1.30103	0.90309	1.16137	0.653213	1.14613	1.40654	0	1	1.23045	0.954243		0.977724	1.25768	1.16435	0.90309
	25	1.02119	0.929419	0.90309	0.845098	1.34242	1.0607	1.31175	1.24304	1.55023	0.778151		1.51851	1.34242	0.653213	1.04139	0.69897	1.29003	1.49276	1.11727	1.75282	0.69897		0.845098	1.36361	1.14613	2.0086	0.90309	1.80618	0.929419	2.15866	2.22401	1.36173		0.845098	0.30103	0.845098	0.875061	0.778151	1.62325	1.30103	1.25527	1.13033	1.28103		0.954243	1.14613	0.954243	0.954243
	26	0.954243	0.90309	0.90309	0.929419	0.60206	0.653213	1.35218	1.17609	0.90309	0.845098		1.20412	0.954243	0.653213	0.30103	0.60206	0.740363	0.30103	0.778151	0.653213	0.544068		0.477121	0.812913	1.27875	0.60206	0.176091	0.477121	0.653213	0.69897	0.90309	1.25527		1.36173	1.17609	0.778151	0.544068	0.69897	1.17609	0.812913	0.60206	1.02119	0.477121		0.69897	0.69897	0.30103	0.477121
	27	0.875061	1.0607	0	1.0607	1.30103	1.02119	0.812913	0.60206	0.90309	0.477121		0.90309	0.778151	0.544068	0.845098	0.778151	0.653213	0.662758	0.60206	0.880814	0.477121		0.69897	1.07918	1.11394	0.60206	0	0.477121	0.653213	0.845098	0.90309	1.07918		0.90309	0.477121	0.653213	0.39794	0.778151	1.25527	0.30103	0.778151	1.11394	0.778151		0.875061	0.954243	0.778151	0.90309
	28	0.977724	2.07188	1.38202	2.58047	3.1758	1.94694	2.05538	1.14613	1.69897	1.14613		1.92942	1.94448	1.76716	2.39094	1.6637	1.96895	2.17926	2.22167	2.5417	2.11428		1.9425	2.84173	1.80618	2.88281	3.22102	2.71139	1.62941	3.15915	3.55437	2.93526		2.26482	1.34242	0.845098	1.69897	0.90309	1.90849	0.90309	1.17609	1.25527	1.34439		0.60206	1.42488	1.28103	0.778151
	29	1.39794	1.24304	1.86982	1.93247	2.21748	1.92942	1.5977	1.56937	1.33244	0.954243		1.56229	1.20412	1.25527	1.17609	1.64444	1.92737	1.91434	1.31387	1.99826	1.41664		2.32654	2.12418	2.18041	2.34439	2.63296	2.34439	1.04139	2.31408	3.11227	2.83187		1.39794	1.23045	1.46389	1.86629	1.27875	2.1383	1.97543	1.27875	1.14613	1.04139		0.477121	1.14613	1.71684	0.90309
	30	1.8893	1.58546	1.64444	2.52711	2.32531	3.37429	2.22686	1.52504	1.63347	0.90309		1.76343	2.80754	1.70329	2.61119	1.79309	2.8589	2.81829	2.44264	2.34947	2.4915		1.14613	1.77159	2.8848	3.60584	3.34439	2.69723	2.75328	3.59496	3.61247	3.27161		0.845098	2.43297	1.75664	1.16137	2.86303	2.0086	1.20412	1.82282	1.39967	1.233		1.51983	1.86982	1.17898	2.41597
	31	0.653213	0.954243	0.845098	0.812913	0.69897	1.40654	0.812913	0.845098	0.845098	0.845098		1.13033	0.977724	0.477121	0.30103	0.69897	1.32428	0.851258	0.653213	0.880814	0.778151		0.954243	0.954243	1.25527	0.60206	0	2.65801	0.60206	1.04139	0.69897	0.778151		1.21748	1.14613	1.11394	1.16137	1.41497	1.34242	1	1.04139	1.07918	0.60206		0.30103	0.740363	1.04532	1
	32	2.70114	1.80277	1.94498	2.61972	3.3927	2.61542	2.28012	1.9248	3.7277	1.63347		2.76938	2.73078	2.3865	2.96047	1.60314	3.12811	3.70596	2.30341	3.36316	2.59999		3.05884	3.63449	1.98227	4.27569	3.00518	3.29732	2.43233	4.28348	4.3386	2.19866		3.45217	2.49831	2.16465	1.7364	3.05192	3.6844	1.716	1.30103	2.07954	2.26741		1.90363	2.10415	2.11093	2.22814
	33	1.09691	1.13033	0.30103	0.929419	0.544068	0.653213	1.27875	1.30103	1.04139	0.60206		1.43136	1.25527	0.812913	0.60206	0.778151	0.845098	0.851258	1.14922	0.934498	0.880814		0.740363	1	1.32222	0.740363	0.977724	1.07918	0.977724	1.34439	1.47712	0		1.66276	1	0.740363	0.653213	0.778151	1.23045	1.47712	0.812913	1.04139	0.477121		0	1.02119	1.00432	0.60206
	34	1.02119	0.740363	0.845098	1.09691	2.07555	0.39794	1.25527	1.36173	1.25527	0.90309		1.21748	1	0.875061	1.11394	0.954243	0.954243	1.67302	0.69897	1.52634	0.477121		0.60206	0.954243	1.41497	1.30103	2.34242	1.5682	1.73719	1.56937	2.25768	1.30103		1.11394	1.39794	0	0.653213	0.90309	1.17609	1	0.845098	1.14613	0.778151		0.845098	1	0.69897	0.69897
	35	0.812913	1.21748	0.60206	0.875061	2.23045	0.60206	1.02119	0.812913	0.954243	0.778151		0	0.845098	0	0.477121	0.778151	0.69897	0.544068	0.477121	0	0.60206		0	0.954243	1.07918	0.60206	1.0607	1	1.31387	0.845098	0.477121	1.14613		1.02119	0.544068	1.09691	0.740363	0.778151	1.25527	1.14613	0.778151	1.28103	0.778151		0.90309	1.23045	0.69897	0.60206
	36	0.60206	0.653213	0.778151	1.07918	0.954243	1.11394	0.176091	0.90309	0.544068	0.90309		1.14613	1.04139	0.39794	0.477121	0.477121	0.544068	0.934498	0.69897	0.653213	0		1.04139	1.23045	1.11394	0.90309	1.21748	0	0.176091	0.30103	0	3.45667		0	0.30103	0.90309	0.812913	0	1.36173	0.875061	1.20412	0.954243	1.32428		0.176091	0.90309	0	0.845098
	37	1.04139	1.19033	1	1.02119	1.17609	1.16137	1.0607	1.14613	1.20412	0.740363		1.14613	1.02119	0.544068	0.30103	1.0607	1.23045	0.70757	0.778151	0.908485	0.477121		0.954243	1.0607	1.36173	0.845098	0.954243	1.44716	0	1.34439	1.02119	1.14613		1.14613	0.477121	0.845098	1.02119	0.30103	1.25527	0.30103	0.845098	1.3032	0.69897		0	0.778151	0.60206	0.845098
	38	1.20412	1.09691	1.14613	2.35526	1.02119	1.02119	1.16137	0.977724	1.04139	1.23045		1.20412	1.32222	0.812913	0.30103	0.954243	1.23045	0.880814	0.69897	0.812913	0.778151		0.778151	1.20412	1.27875	0.69897	0.69897	1.87795	0.653213	1.79309	1.11394	1.02119		1.11394	0.778151	0.60206	1.16137	1.37107	1.5682	0.60206	1.25527	1.3032	0.69897		0.60206	0.845098	0.875061	0.60206
	39	1.91645	1.43933	0.69897	1.75282	2.45332	0.875061	0.977724	1	1.04139	1.04139		1.38021	0.90309	1.46982	1.5682	0.69897	1.32428	2.07954	0.908485	0.845098	1.36361		0.69897	1.0607	1.5563	1.49831	1.27875	2.40312	0.977724	1.89542	2.17026	1		1.04139	0.778151	1.02119	0.929419	1.11394	1.35218	1.19033	1	0	0.954243		0	1.3032	0.845098	1.14922
	40	1.49831	2.55206	1.43297	1.72916	2.39967	1.40654	1.87274	1.67302	2.63498	1.34242		1.74819	1.50515	1.70329	2.01284	1.32428	1.07918	3.16304	1.34439	2.36661	1.52634		2.21775	1.58659	1.64836	2.4183	2.65128	1.91908	2.0026	2.9741	3.63834	1.94694		0	0	0.778151	0.812913	0.740363	1.36173	0.845098	0	1.11394	0.30103		0.875061	0.69897	1.00432	0.778151
	41	1.02119	0.977724	1.20412	0.812913	0.90309	0.875061	1.19033	1.56937	1.11394	1.07918		1.61805	1.34242	0.544068	0.477121	0.929419	0.845098	0.612784	0.60206	0.812913	0.60206		1.43297	2.30125	1.23045	0.778151	0	0.954243	0.812913	1.17609	1.27875	0.954243		0.778151	0.69897	1.25527	0	1.20412	1.44716	0.875061	1	1.28103	0.477121		1.20412	1.20412	0.778151	0.69897
	42	0.875061	1.16137	0.90309	1.19033	0	0.875061	1.35218	1.36173	1.17609	0.954243		0.929419	1.20412	0.176091	1	1.02119	1.14613	0.612784	0.60206	0.477121	0.30103		0	0.740363	1.20412	0.90309	0.69897	0.812913	0.929419	0.544068	1.07918	0.875061		0.778151	1.38021	0.30103	0.653213	1.04139	1.5563	1.11394	1.27875	1.38202	1		0.60206	0.60206	0.69897	0.778151
	43	1.09691	1.53148	0.90309	1.24304	0	1.61278	0.929419	1.44716	0.90309	1.34242		1.17609	1.54407	0.176091	0.845098	0.778151	1.43297	0.477121	0.851258	0.740363	0.30103		0.954243	1.25527	1.07918	0.90309	1.4624	1.27875	0.39794	1.24551	0.845098	1.6902		0.954243	0.69897	0	1.13033	0.60206	1.27875	1	0.90309	1.13033	0.30103		0.30103	0.954243	0.69897	0
	44	0.929419	0.812913	1.0607	0.875061	0.60206	0.977724	0	0	0	0.778151		1.38021	1.20412	0.39794	0.30103	0.778151	1.27875	0	0.778151	0.544068	0.176091		1.17609	0.954243	1.11394	0	1	0.39794		0.740363	0.929419	0.477121		1.27875	1.27875	1.25527	0.740363	0.60206	1.29003	1.07918	1.36173	1.59218	0.778151		0.69897	0.845098	0.69897	0.69897
	45	1.09691	1.53782	0.977724	1.27875	0.477121	1.62325	0.929419	1.25527	1.64345	1.23045		1.11394	1.5966	0.39794	0	0.954243	2.0216	1.67761	0	0.653213	0.477121		0.929419	1.37291	1.17609	1.25527	0.477121	1.38917	0.929419	1.38202	1	1.4624		1.57403	0.477121	1	1.13033	0.778151	1.17609	0.778151	1.36173	1.14613	1		0.477121	0.845098	0.90309	0.845098
	46	2.2492	1.5966	1.62428	1.88138	2.30535	1.74036	2.05918	0.69897	1.55023	1.14613		1.74819	1.25527	1.75967	1.70329	1.07918	2.51799	2.56003	1.00432	2.12254	1.88705		1.78604	0.60206	1.42325	1.8293	2.48216	3.20167	2.08314	1.70415	1.72016	1.59106		1.70757	1.17609	1.47857	1.21748	1.33244	2.03342	1.39794	1	1.40824	0		0.60206	1.11394	1.59218	1.04532
	47	0.39794	0	0.60206	0	1.75587	0.544068	1.13033	0.812913	1.07918	0.60206		1.04139	0.778151	0.176091	0.778151	0.39794	1.34439	0.39794	0.69897	0.740363	0.477121		0.30103	0	1.11394	0.30103	0	1.38021	0.176091	0	0.845098	0.544068		0.845098	0.653213	0.90309	0.812913	1	1.30103	0.30103	1.04139	1	0.544068		0.69897	1	0.778151	1.233
*Each value normalized to to lowest measurement for the same mouse
**Mouse 1-10, Peptide-2 primed; Mouse 11-20, Peptide-29 primed; Mouse 21-30, Control-peptide primed; Mouse 31-40, IFA-treated; Mouse 41-50, PBS-treated
[truncated: 6 more columns]

## Sheet: log(IFN-gamma)
log[IFN-γ]*		Mouse**
(pg/mL)		1	2	3	4	5	6	7	8	9	10		11	12	13	14	15	16	17	18	19	20		21	22	23	24	25	26	27	28	29	30		31	32	33	34	35	36	37	38	39	40		41	42	43	44
	blank	1.32222	1.36173	1.25527	0.929419	1.20412	1.44871	1.49831	1.37107	1.33244	0.977724		1.5682	0.845098	1.00432	1.06446	1.29003	0.653213	0.954243	0.954243	1.43933	0.812913		1.41497	1.09691	1.23045	1.11394	1.0607	0.477121	1.02119	1.39794	1.47129	0.90309		1.34242	0.819544	1.21748	0.959041	0.90309	0.176091	0.90309	1.0607	1.17609	1.17898		0.977724	1.27875	0.845098	1.24304
Peptide	1
	2	1.40654	1.19033	1.36173	1.32222	1.29003	1.24304	1.17609	1.50515	1.43297	1.33244		1.50515	1.51322	0.934498	0.60206	0.845098	1	0.954243	1.13033	1	0.977724		1.35218	1.38021	0.30103	0.653213	1.85794	0.778151	1.37107	1.07918	1.19033	1.17609		1.09691	0.748188	0	0.908485	1.83948	1.5563	1	0.812913	1.32428	1.00432		1.53782	1.53782	0.60206	1.26717
	3	1.20412	1.07918	1.39794	1.13033	1.21748	1.32222	1.33244	1.49831	0.778151	0		1.79309	1.71684	1.14922	1.04532	1.09691	0.30103	1.04139	0.954243	1.34242	0.69897		0.954243	1.13033	1.02119	1.0607	1.07918	0.653213	1.53782	0.90309	0.740363	0.845098		1.11394	0.653213	0.477121	0.70757	1.41664	1.60206	1.34439	0.60206	1.20412	1.06446		1.58546	1.45484	0.812913	0
	4	1.43136	1.07918	1.23045	0.778151	2.38757	1.51322	1.78604	1.49831	1.11394	0.845098		1.20412	1.16137	1.25768	1.28103	1.11394	2.21484	1.97772	1.62325	1	1.35218		0.977724	0.954243	1.35218	1.26717	1.44091	1.04139	1.35218	1.89209	1.38202	1.20683		1.26717	0.819544	1.38917	0.959041	1.78958	1.58546	1.84572	0.845098	1.233	1.20683		1.47712	1.64836	0.90309	1.4843
	5	1.11394	1.36173	1.17609	0.544068	1.96426	1.76418	1.27875	0.977724	0.39794	0.30103		1.30103	0.778151	0.477121	0.845098	0.929419	1.11394	0.977724	1.32222	1.02119	0.90309		1.17609	0.69897	1.25527	1.0607	1.0607	0.60206	1.38917	1.35218	1	0.929419		1.30103	0.544068	1.29003	0.78533	1.60853	1.63347	1.26951	0.60206	1.42488	1.40824		1.43933	1.53148	1	1.20412
	6	0.69897	0.90309	1.11394	1.19033	1.67302	1.50651	1.09691	0.929419	1.32222	1.23045		1.51188	1.0607	1.02531	1.11727	0.778151	0.60206	0.477121	0.30103	0.60206	0.778151		1.57978	1.69461	0.90309	0.812913	1.13033	1.11394	1.02119	1.20412	0	1.32428		1.26717	1.04532	1.32222	0.819544	1.41664	1.5966	1.11727	0	1.32428	1.13354		1.02119	1.30103	0.977724	1.20412
	7	1.20412	0.812913	1.31175	0.875061	1.47129	1.48572	0.954243	1.07918	1.17609			1.33244	1.19033	0.30103	0.875061	1.14613	0.477121	1	0.90309	0.845098	0.90309		1.30103	1.26717	0.653213	0.778151	0.544068	1.233	1.04139	1.19033	1.02119	0.845098		1.04139	0.982271	1.32222	0.70757	0.954243	1.53148	1.39967	0.954243	1.14613	1.13354		1.52504	1.65321	0.60206	1
	8
	9
	10
	11
	12
	13
	14
	15
	16	1.36173	1.14613	1.36173	1.29003	1.14613	1.30103	1.61384	1.62839	1.26717	1.32222		1.27875	1.35218	0.176091	0.60206	0.778151	1.07918	0.845098	1.04139	1.32222	1		1.14613	1.11394	0.740363	0.176091	0.544068	0.69897	1.17609	0	1.24551	1.16137		1.04139	0.70757	1.25527	1.00432	0.954243	1.61278	1.17898	0.39794	1.233	1.06446		1.49831	1.53148	0.60206	1.23045
	17	1.07918	1	1.34242	1.14613	1.23045	1.67302	1.57978	1.36173	0.90309	1.04139		1.64444	1.61909	1.22011	1.14922	0	0.60206	1.04139	1.07918	1.25527	1.07918		0.544068	1.23045	1	0.60206	0.740363	0.812913	1.23045	1.14613	0.954243	0.812913		1.04139	0.78533	1.20412	0.934498	0.954243	1.6721	2.07954	0.477121	1.46389	1.17898		1.02119	1.37107	1.23045	1.16137
	18	0.69897	1.21748	0.176091	0.845098	1.20412	1.04139	1.21748	1.49831	1	0.778151		1.24304	0	0.69897	0.90309	0.977724	1.30103	0.60206	0.778151	1	0.812913		1.17609	1.02119	1.31175	1.46982	0.778151	1	1.30103	1.29003	1.33445	1.25768		0.740363	0.39794	1.27875	0.982271	1	1.54407	1.25768	0.90309	1.53275	1.25768		1.46982	1.46982	0.778151	1.07918
	19	1.21748	1.29003	1.04139	1.04139	1.31175	1.83948	0	1.11394	0.653213	0.954243		1.17609	1	1.17898	1.25768	1.04139	0.812913	1.04139	0.954243	0.954243	0.69897		0.845098	1.14613	0.60206	0	0.69897	0.954243	0	1.32222	1.07918	0		1.04139	0.70757	1.32222	0.851258	1.14922	1.57403	0	0.477121	1.38202	1.24551		1.49831	1.19033	0.39794	0.954243
	20	0.778151	0.845098	0.740363	0.39794	1.56937	1.94498	1.32222	1.24304	0.954243	0.544068		1.41497	1.64933	0.908485	1.11727	0.977724	1.02119	0	0.39794	0.778151	0.812913		1.7364	1.66745	1.07918	0.477121	0.778151	0.69897	1.02119	1.33244	0.778151	1.11394		0.812913	0.851258	1.38917	0.908485	1.14922	1.66276	0.929419	1.16137	1.26951	0.982271		1.57403	1.53148	0.778151	1.07918
	21	0.954243	1.24304	1.07918	0	1.17609	1.27875	1.24304	1.23045	0	0.875061		1.27875	0.977724	1.04532	1.04532	1	1.11394	0.477121	1	1.04139	0.39794		0.929419	1.27875	1.04139	0.740363	0.875061	1.04139	0.977724	1.32222	1.09691	1.16137		1.07918	1.02531	1.09691	1.02531	1.17898	1.5682	1.13354	0.875061	1.42488	0.653213		1.69461	0	0.812913	1
	22	1.20412	1.44716	1.39794	1.57403	1.78604	1.86094	0.90309	1.33244	1.14613	0.69897		1.29003	1.16137	2.32346	1.28103	1	1.34242	0.60206	1.4843	1.32222	1.21748		1.09691	1.26717	1.32222	1.24304	1.07918	1.36361	1.60746	2.14145	1.13033	0.977724		1.17609	0.748188	1.27875	0.908485	1.44091	1.59106	1.44091	1.0607	1.07918	1.14922		1.45484	1.0607	1.02119	1.39794
	23	0	1	1	1	1.21748	1.13033	0.69897	1.38917	1.0607	1.11394		1.27875	0.740363	0.851258	1.00432	0.929419	0	0.740363	0.90309	0.30103	0.954243		1.21748	1.27875	1	0.740363	1.0607	1.13033	0.778151	1.38917	1.02119	1.11394		1.11394	0.959041	1.25527	1.06446	0	0	1.17898	1.02119	1.14613	1.06446		1.42325	1.46982	0.875061	1.14613
	24	0.875061	1.38917	1.36173	1.23045	1.17609	1.23045	1.54407	1.64444	1.39967	1.11394		1.53782	1.25527	0.60206	0	1.25527	0.69897	0.653213	1.04139	0.778151	0.812913		1.13033	1.39794	1.14613	0.875061	0.653213	1.13033	1.13033	1.14613	1.20412	1.32428		1.38021	0.934498	1.44716	1.04532	1.24551	1.63347	0.30103	1.07918	1.45637	1.02531		1.47712	1.37107	0.30103	1.27875
	25	1.04139	1.19033	1.14613	1.04139	1.32222	1.38021	1.38917	1.5563	0.845098	0.60206		1.46982	1.67302	1.16435	0.90309	1.11394	1	0.812913	0.812913	1.23045	0.740363		1.20412	1.07918	1	0.875061	0.60206	0.812913	0.954243	1.43933	1	0.954243		1.11394	0.176091	1.0607	1.08279	1.17898	1.5563	1.41664	1.07918	1.37291	1.44871		1.45484	1.55023	0	1.0607
	26	1.35218	1.25527	1.11394	1.16137	1.0607	1.11394	1.44716	1.41497	0.778151	1.09691		1.09691	1.19033	1.17898	0.90309	0.778151	1.16137	0.778151	0.653213	0.60206	0.977724		0.954243	1.0607	1.09691	1.41497	0.653213	0	1.0607	1.38021	0.653213	0.875061		1.24304	0.982271	1.29003	0.851258	1.31387	1.5563	1.28103	0.977724	1.41664	0.812913		1.53782	1.61278	0.954243	1.04139
	27	1.30103	1.49136	0	1.20412	1.27875	1.07918	0.954243	0	1.02119	0.30103		1.13033	0.60206	0.959041	0.90309	0.778151	0.544068	0.544068	0.845098	0.60206	0.39794		0.875061	1.30103	0.90309	0.544068	0.740363	0.90309	1.04139	1.07918	1.28103	0.977724		1.17609	0.653213	1.14613	0.748188	0.812913	1.57403	1.13354	0.875061	1.26951	1.19312		1.27875	1.39794	1.20412	1.14613
	28	1.16137	1.58546	1.62325	2.02531	1.75282	2.02979	1.16137	1.16137	0.90309	1.42488		1.8202	2.04766	1.68215	1.43297	1.53148	1.63849	1.46982	1.27875	1.38021	1.26717		1.72016	1.60206	1.41497	1.16137	1.84572	1.25768	1.23045	1.35218	1.0607	0.954243		1.40654	1.06446	1.17609	1.08279	1	1.56229	1.29226	1.13033	1.34439	1.233		1.31175	1.44716	1.07918	1.13033
	29	1.68124	1.34242	1.52504	1.60206	1.87852	2.36754	1	1.26717	1.07918	0.845098		1.52504	1.25527	1.44871	1.24551	1.65321	1.74036	1.65321	1.33244	1.20412	1.35218		1.36173	1.16137	1.17609	1.11394	1.26951	1.29226	1.09691	1.34242	0.929419			1.21748	0.880814	0.90309	1.08279	0.977724	1.64345	1.46389	1.04139	1.13033	1.02531		1.38917	1.51851	0.740363	0.954243
	30	1.26717	0.954243	1.42325	1.35218	1.32222	1.63448	1.32222	1.21748	1.23045	1.17609		1.14613	1.29003	1.04532	1.16435	0.875061	0.477121	1.11394	1.25527	1.25527	0.69897		1.38917	1.04139	0.69897	1.56229	1.233	1.04139	1.25527	1.34242	1.21748	1.07918		1.47712	0.748188	1.38021	0.851258	1.44871	1.60206	1.39094	0.977724	1.41664	1.29226		1.60746	1.43136	1.04139	2.17609
	31	0.90309	1.0607	1.14613	0.69897	1.24304	1.36173	1.25527	1.21748	1.11394	1.29003		1.43933	0.875061	0.908485	1.16435	0.875061	1.07918	0.69897	1.20412	0.778151	1.11394		1.38021	1.39794	1	0.875061	1	1.17898	0.875061	1.36173	0	1.0607		1.17609	0.39794	1.34242	0.70757	1.17898	1.44716	1.28103	0.778151	1.26951	0.954243		1.45484	1.49136	1.19033	1.25527
	32	1.24304	1.31175	1.49136	1.21748	2.14019	1.56937	1.5563	1.49831	1.55751	1.41664		1.60314	1.27875	1.90091	1.08279	0.977724	0.954243	1.58546	1.09691	1.32222	0.929419		1.30103	1.20412	1.11394	1.09691	1.49969	1.41664	1.5682	1.69461	1	1.25768		1.21748	1.10037	1.33244	0.176091	1.85794	1.72016	1.34439	0.740363	1.36361	1.11727		1.38917	1.51851	0.544068	1.49136
	33	1.14613	1.14613	0.954243	1.02119	1.32222	1.25527	1.51851	1.68215	0.954243	0.740363		1.67761	1.57519	1.00432	0.778151	1.0607	0.778151	0.60206	0.845098	1.30103	1.21748		1.04139	0	0.90309	1.0607	0.740363	1	0.90309	1.17609	0.929419	0.60206		1.11394	0.819544	1.33244	0.78533	1.35411	1.50515	1.32428	0.845098	1.3032	1.10037		1.54407	1.5563	1.07918	0.90309
	34	1.14613	0.845098	0.176091	1.32222	1.43297	0.977724	1.32222	1.4843	1.04139	0.812913		1.13033	1.17609	0.69897	0.69897	1.11394	1.16137	0.69897	1.09691	1	0.90309		0	0.954243	1.07918	1.39794	1.02119	0.954243	1.40654	1.38917	1.26951	1.41664		1.17609	0.819544	0.39794	0.78533	1.02119	1.52504	1.34439	0.477121	1.41664	0.875061		1.33244	1.49831	0.812913	1
	35	1.17609	1.51851	1.17609	0.90309	0	1.14613	0.977724	1.13033	1.07918	1.30103		0	1.33244	0.544068	1.02531	0.778151	0	0.477121	0.69897	0.845098	0.812913		1.04139	1.30103	0.69897	0.653213	0	1.04139	1.41497	1.27875	1.29226	1.3032		0	0.934498	1.36173	0.851258	1.22011	1.44716	1.11727	0.653213	1.35411	1.10037		1.26717	1.43136	1	1.27875
	36	0.977724	1.11394	1.11394	1.13033	1.63448	1.38021	0.778151	1.16137	0.929419	1		1.5682	1.19033	0.78533	1.08279	1.0607	0.60206	0.39794	0.69897	0	0.740363		1.51851	1.6902	0.740363	0.929419	0.60206	1.09691	0.954243	1.44716	0.875061			0.60206	0	1	1.00432	0.69897	1.50515	1.16435	1.23045	1.04139	1.17898		0	1.62839	0.69897	1.23045
	37	1.19033	1.43933	1.49136	1.13033	1.46389	1.47857	1.43136	1.02119	0.60206	1		1.33244	0.929419	0.60206	0.875061	0.845098	1.14613	0.845098	1.30103	0.845098	0.875061		0.778151	1.40654	1.21748	1.16137	1.11394	1.34439	1.09691	1.39794	0.977724	1.17609		1.26717	0.544068	1.20412	0.934498	0.954243	1.51851	1.07918	1.07918	1.47857	0.982271		1.34242	1.57403	1.02119	1.0607
	38	1.39794	1.36173	1.14613	1.27875	1.46389	1.11394	1.27875	1.24304	1.02119	1.44091		1.24304	1.32222	0.880814	1.11727	0.875061	0.954243	0.845098	1.24304	0.90309	1.14613		1.19033	1.27875	1.0607	1.36173	0.544068	1.17898	1.21748	1.44716	0.977724	1		1.32222	0.982271	1	0.934498	1.29226	1.63849	1.34439	1.14613	1.35411	0.812913		1.19033	1.47712	1.13033	0.845098
	39	0.845098	0	0.90309	0.740363	1.47857	1.23045	1.11394	1.37107	1.14613	1.30103		1.43136	1.23045	0.748188	1.16435	0.69897	0.544068	0.544068	1.20412	0.954243	1.07918		1.26717	0.90309	0.90309	0.954243	1.0607	1.41664	1.66745	1.26717	1.16137	1.19312		1.23045	0.70757	1.20412	0.60206	1.07918	1.54407	1.37291	0.30103	0	1.3032		1.35218	1.54407	1.07918	1.25527
	40	1.34242	0.60206	1.44716	1.47712	1.34242	1.36173	1.43136	1.53782	1.31175	1		1.46982	1.37107	0	0.740363	0.544068	1	1.04139	0.477121	1	0.812913		1.33244	1.30103	0.845098	0.812913	1.0607	1.07918	1.17609	1.38021	1.33445	1		1.16137	0.30103	0.60206	0	0.477121	1.5682	1.19312	0.69897	1	0.929419		1.53782	1.24304	0.954243	1.13033
	41	1.17609	1.24304	1.23045	0.778151	1.19033	1.20412	1.23045	1.42325	0.954243	0.90309		1.78247	1.53275	1.14922	1.08279	1.11394	1	0.845098	0.875061	1.13033	0.653213		1.51851	1.49136	1.29003	1.16137	0.977724	1	1.23045	1.27875	1.25768	0.977724		1.19033	0.39794	1.34242	0.662758	1.11727	1.63849	1.13354	1.23045	1.34439	0.929419		1.62839	1.57403	1.32222	0.39794
	42	1.20412	1.07918	1.32222	0.954243	1.14613	1.14613	1.43933	1.6637	1.36173	1.23045		1.53148	1.35218	1.08279	1.08279	1.20412	1.09691	0.60206	0.30103	0.845098	0.778151		1.0607	0.90309	1.33244	1.20412	0.977724	1.233	1.38917	1.43933	0.977724	1.11394		1.20412	0.934498	0.90309	0.30103	0.845098	1.716	1.43297	1.17609	1.34439	0.954243		1.44716	1.50515	0.954243	1.09691
	43	1.38021	1.60206	0.69897	1.30103	1.23045	0	1.42325	1.47712	1.04139	1.20412		1.39794	1.19033	0.880814	1.04532	1.07918	0.60206	0.778151	0.69897	0.812913	0.929419		1.36173	1.14613	1.09691	1.13033	1.09691	1.11394	0.653213	1.53782	1.16137	1.28103		1.25527	0.78533	1.13033	1.17898	1.20683	1.54407	1.40824	0.845098	1.39094	0.929419		1.41497	1.27875	0.778151	0.90309
	44	1.14613	1.02119	1.42325	1.36173	1.48572	1.33244	0.778151	1.14613	1.33244	1.27875		1.69984	1.31175	1.14922	0.929419	0.477121	1.14613	0.477121	0.845098	0.653213	0		1.74429	1.6902	0	1.0607	1.24551	1.16137		1.51851	1.0607	0.60206		1.14613	1.10037	1.24304	0.959041	1.17898	1.53148	1.25768	1.07918	1.40824	0.929419		1.37107	1.47712	1.04139	1.02119
	45	1.44716	1.37107	1.25527	1.0607	1.39794	1.49276	1.23045	1.27875	1.39967	1.34242		1.42325	1.56937	0.982271	0.653213	1	1.39794	0.740363	0	0.812913	0.740363		1.37107	1.23045	0.69897	1.43136	1.26951	1.34439	1.09691	1.45484	1.16137	1		1.17609	0.653213	1.23045	0.934498	1.14922	1.60206	1.14922	1.04139	1.233	0.875061		1.07918	1.34242	0.845098	1.20412
	46	1.20412	1.30103	1.46982	1.24304	1.64444	1.36173	1.39794	1.21748	1.11394	0.954243		1.51851	0.812913	1.04532	1.04532	0.875061	1	1.02119	0.845098	0.977724	0.977724		1.36173	1.27875	1.20412	1.26717	1.33445	1.37291	1.20412	1.39794	0.812913	1.14613		0.954243	0.880814	1.25527	0.851258	1.52634	1.76716	1.51322	0.477121	1.28103	0.477121		1.46982	1.0607	1.02119	1.20412
	47	0.812913	0.477121	0.90309	0.653213	1.33244	1.11394	1.20412	1.16137	1.16137	1.17609		1.29003	1.07918	0.851258	1.11727	0.69897	0.812913	0.977724	0.954243	0.90309	1.13033		1.17609	0.69897	0.90309	0.845098	1.09691	1.19312	1.07918	1.43136	0.544068	0.929419		1	0.653213	0.875061	0.908485	1.11727	1.51188	0.977724	0	1.37291	0		1.27875	1.45484	0.845098	1.31175
*Each value normalized to to lowest measurement for the same mouse
**Mouse 1-10, Peptide-2 primed; Mouse 11-20, Peptide-29 primed; Mouse 21-30, Control-peptide primed; Mouse 31-40, IFA-treated; Mouse 41-50, PBS-treated
[truncated: 6 more columns]

## Sheet: log(TNF-alpha)
log[TNF-α]*		Mouse**
(pg/mL)		1	2	3	4	5	6	7	8	9	10		11	12	13	14	15	16	17	18	19	20		21	22	23	24	25	26	27	28	29	30		31	32	33	34	35	36	37	38	39	40		41	42	43	44
	blank	1.63949	1.38202	1.50515	1.57403	0.740363	1.37107	0.929419	0.477121	1.43933	1.29003		1.72016	0.60206	0.819544	0.919078	1	1.17609	0.875061	1.40654	0.653213	0.90309		1.26717	1.14613	1.63347	1.04139	0.977724	2.01494	1.27875	1.21748	1.55751	1.42488		1.59106	0.954243	1.02119	0.954243	1	0	0.929419	1.57519	1.61278	1.60853		0.176091	0.90309	1.04139	1.39794
Peptide	1
	2	1.74115	1.64933	1.6721	1.32222	1.42488	2.32139	1.57519	1.74115	1.66745	1.61278		2.05881	1.66745	1.04532	1.25042	1.44716	1.53148	1.77452	1.49136	1.30103	1.02119		1.33244	1.38917	1.63849	1.46982	1.97772	1.4843	1.83569	1.0607	1.75282	1.97818		1.32222	1.21748	1.25527	1.07918	1.88081	1.85491	0.977724	1.10037	1.61278	1.49276		1.47712	1.21748	1.11394	1.23045
	3	1.44871	1.22011	1.716	1.20412	1.13033	2.14176	1.55023	1.53908	0.812913	0.477121		1.78533	1.6721	1.11727	0.763428	1.29003	1.46982	0.954243	1.20412	1.13033	0.778151		1.38917	1.21748	1.68124	1.45484	1.32222	1.02119	1.61805	0.977724	1.26951	1.14613		1.34242	0	1.21748	0	1.32222	1.60853	0.778151	1.04532	1.38917	1.44091		1.31175	1.13033	1.07918	0.69897
	4	1.67761	1.19033	1.8451	1.45484	2.00043	2.4283	1.73719	2.10072	1.62325	1.90309		1.77085	1.92686	1.14922	1.35793	1.79239	1.79934	1.68124	1.68574	0.812913	0.812913		1.16137	1.23045	1.62839	1.4843	1.51851	1.43933	1.66745	1.4843	1.67761	1.62428		1.32222	1.0607	1.75967	1.32222	1.9058	1.83315	1.81624	1.33445	1.47712	1.67302		1.34242	1.26717	1.5682	1.86034
	5	1.60853	1.3032	1.5563	0.60206	1.44091	2.34753	1.60853	0	0.875061	1.25527		2.14145	1.84198	1.20683	0.919078	1.09691	1.27875	1.26717	1.45484	0.954243	0.875061		1.44716	1.23045	1.44716	0.875061	1.27875	0.977724	1.82607	1.19033	1.43297	1.34242		1.38021	1.16137	1.36173	0.778151	1.60206	1.85491	1.60746	0.740363	1.78604	1.76042		1.09691	1.16137	1.30103	1.17609
	6	1.21748	1	1.70329	1.53148	1.63448	2.33465	1.31175	1.16137	1.35218	1.47712		1.75587	1.41497	1.00432	0.724276	1.34242	1.04139	1.13033	1.38021	1.21748	0.653213		1.4843	1.60746	1.38021	1.20412	0.90309	1.30103	1.63849	1.68574	0.176091	1.47857		1.60206	1.55023	1.46982	1.02119	1.56229	1.80686	1.16137	1.04532	1.47712	0.845098		1.24304	0	1.33244	1.11394
	7	1.27875	0.90309	1.50515	1.16137	1.34439	2.08493	1.35218	1.09691	1.39794	1.32222		1.5682	1.23045	1.00432	0.763428	1.62839	1.19033	1.16137	1.63347	1.07918	0.90309		1.32222	1.50515	1.43136	0.477121	0.740363	1.31175	1.68124	1.09691	1.59218	1.13033		1.35218	0.977724	1.38917	0.90309	0.477121	1.69548	1.37107	0.778151	1.37107	1.44871		1.27875	1.13033	1.16137	0
	8
	9
	10
	11
	12
	13
	14
	15
	16	1.6637	1.14613	1.56229	1.60206	1.13033	2.28578	1.69548	1.95713	1.57403	1.44716		1.54407	1.75205	0.880814	0.799341	1.30103	1.07918	1.36173	1.60206	1.24304	1.13033		1.21748	1.20412	1.68124	0.845098	1.31175	1.24304	1.37107	1.60746	1.46389	1.47857		1.13033	0.39794	1.20412	1	1.44716	1.5563	1.47712	0	1.5563	1.26717		1.14613	1.11394	0.39794	1.34242
	17	1.42488	1.17609	1.70757	1.69897	1.62428	2.2615	1.78958	1.76042	1.31175	1.16137		2.07372	1.65321	1.39094	1.10721	1	0.954243	1.42325	1.45484	1.57403	1.23045		0.778151	1.41497	1.61278	1.49831	1.30103	1.38021	1.97772	1.02119	1.51983	0.954243		1.66276	0.875061	1.49831	0.977724	1.38917	1.92993	1.75967	1.11727	1.74115	1		1.60206	1.21748	1.43136	1.53148
	18	1.33244	0.929419	0	0.544068	0	1.88705	1.26717	1.58659	1.0607	0.90309		1.47712	0.544068	1.16435	0.518514	1.36173	1.60746	1.4624	1.25527	0.90309	0.778151		1.26717	1	1.5682	1.61278	1.20412	1.07918	1.4843	1.09691	1.47857	1.67302		1.13033	0.176091	0.929419	1.23045	0.90309	1.60853	1.13033	0.819544	1.49831	1.35218		1.19033	0.929419	1.09691	1.27875
	19	1.57519	1.31387	1.64836	1.19033	1.35411	2.09202	1.46982	1.51322	1.24304	0.845098		1.5682	1.36173	1.32428	0.944483	1.35218	1.14613	1.38917	1.39794	0.875061	0.544068		1.09691	0	1.91381	1.29003	1.17609	0.954243	1.51188	1.76716	1.56348	1.09691		1.33244	0.929419	1.29003	1.0607	1.14613	1.56229	0.740363	0.880814	1.5563	1.44871		1.40654	0.39794	1.30103	1.17609
	20	0.977724	0.544068	1	1.26717	1.59218	2.39023	1.50515	1.04139	1.09691	0.812913		1.73239	1.71181	0.959041	0.863323	1.27875	1.16137	0.812913	1.17609	0	0.812913		1.62839	1.72428	1.27875	1.16137	1.16137	1.11394	1.53148	1.25527	0.977724	1.36173		1	0.929419	1.33244	0.812913	1.17609	1.74896	0.954243	1.33445	1.49831	0.954243		1.30103	1.09691	0.845098	1.4624
	21	1.31175	1.39967	1.5563	0	1.24551	2.22943	1.24304	1.21748	0.740363	0.875061		1.60206	1.31175	0.982271	1.10721	1.41497	1.51188	0.875061	1.29003	0.845098	0.544068		1.39794	1.36173		1.31175	1.21748	1.62839	1.46982	0.977724	1.35411	1.39094		1.25527	1.11394	0.845098	1.20412	1.25527	1.69548	1.04139	1.49276	1.62325	0.176091		1.40654	0.977724	0.845098	0.778151
	22	1.56348	1.64444	1.56229	1.72428	1.57519	2.4603	0.929419	1.7332	1.62839	1.13033		1.79239	2.41664	1.58092	1.23805	1.38917	1.38917	1.21748	1.60746	1.75205	1.13033		1.51188	1.38021	0	1.60206	1.89487	1.50515	2.59384	1.88081	1.60314	1.69108		1.53148	0.977724	1.32222	1.17609	1.67669	1.98272	1.56229	1.41664	1.68215	1.54531		1.36173	1.27875	1.37107	1.65321
	23	0	1.07918	1.34242	1.42325	1.65418	2.22167	1.17609	1.24304	1.32222	1.04139		1.51851	1.47712	0.612784	0.579784	1.38021	1.14613	1.38917	1.38917	0.778151	0.845098		1.35218	1.36173	1.60746	1.29003	1.32222	1.21748	1.53148	1.92686	1.35411	1.55751		1.21748	0.929419	0.929419	1.42325	1.30103	0	1.32222	1.37291	1.61805	1.51322		1.30103	1.32222	1.07918	1.32222
	24	1.17609	1.37291	1.60206	1.35218	1.0607	2.2615	1.27875	1.80003	1.45484	1		1.76716	1.62325	0.662758	0.863323	1.26717	1.4624	1.35218	1.40654	1.17609	1.09691		1.21748	1.50515	1.54407	1.36173	1.21748	1.13033	1.5682	0.977724	1.6637	1.44871		1.74819	1.24304	1.46982	1.04139	1.23045	1.72916	0	0.982271	1.61278	1.19033		1.36173	1.02119	1.34242	1.11394
	25	1.32222	1.04139	1.5563	1.61278	2.01536	2.03583	1.46982	1.71265	0.929419	0		1.62325	1.66745	1.04532	1.65128	1.04139	1.23045	1.13033	1.38021	1.17609	0.653213		0.812913	1.26717	1.49136	1.24304	0.653213	1.09691	1.43136	1.26717	1.09691	1.25527		1.20412	0.90309	1.16137	1.23045	1.14613	1.66839	1.43136	1.11727	1.71265	1.67302		1.44716	1.07918	1.11394	1.11394
	26	1.38202	1.47857	1.31175	1.09691	0.69897	2.21643	1.36173	1.48572	1	0.845098		1.85733	1.16137	0.959041	0.919078	1.35218	1.26717	1.36173	1.14613	0.176091	0.778151		1.09691	0.60206	1.4624	1.31175	0	0.812913	1.33244	0	1.14613	1.46389		1.60746	1.24304	0.90309	0	1.07918	1.5977	1.33244	0.69897	1.42325	0.977724		1.11394	0.90309	1.04139	0.929419
	27	1.38202	1.68215	1.11394	2.13033	0.740363	2.16465	1.37107	0.740363	0.812913	1.17609		1.53782	1.14613	0	0.832509	0	0.477121	1.13033	1.11394		0		1.16137	1.29003	1.30103	1	0.845098	1.29003	1.53148	0.812913	1.16137	1.63448		1.24304	0.929419	1.14613	0.30103	0.954243	1.63949	1.31175	0.908485	1.5563	1.24304		1.13033	0.977724	1.13033	1
	28	1.48572	1.28103	1.20412	1.65321	1.93752	2.55703	1.25527	1.16137	1.56229	1.36173		1.76343	1.80956	1.31387	1.10721	1.75587	1.34242	1.32222	1.25527	0.845098	1.11394		1.83569	1.79588	1.54407	1.6721	1.61278	1.37107	2.21484	1.49136	1.72916	1.67302		1.57978	1.35218	0.875061	1.27875	0	1.58659	1.16137	1.16435	1.45484	1.51322		0	1.38917	1.26717	1.07918
	29	1.72916	1.43297	1.34242	1.56229	1.9196	2.84825	1.63448	1.8169	0.740363	1.14613		1.62325	1.20412	1.77525	0.832509	1.34242	1.62839	1.87216	1.39794	0.954243	0.69897		1.70329	1.54407	1.95904	1.40654	1.6721	1.96848	1.67669	1.31175	0.845098	2.13066		1.47712	1.29003	1.46982	1.41497	1.23045	1.66839	1.5563	1.08279	1.49831	1.30103		1.30103	1.17609	1.53782	1.27875
	30	1.49276	1.20683	1.59106	1.69897	1.86392	2.68628	1.60853	1.31175	1.4843	1.25527		1.78888	2.27646	1.06446	1.12385	1.62325	2.00432	1.30103	1.47712	1.50515	1.11394		1.54407	1.27875	1.57403	1.58546	1.62839	1.74036	2.1038	1.86034	2.2003	1.7332		1.53148	1.59106	1.41497	1.25527	1.60746	1.82995	1.40654	1.32428	1.87852	1.53275		0.954243	1.51188	1.07918	2.10209
	31	1.17609	1.20683	1.32222	0.90309	0.929419	2.22427	1.07918	1.54531	1.16137	1.09691		1.51851	0	0.78533	0.968483	1.32222	1.35218	0.954243	1.21748	0.477121	0.875061		1.09691	1.27875	1.55023	0.90309	0.845098	1.49831	1.37107	1	0	1.46389		1.51851	0.740363	1.19033	1	1.45484	1.62941	1.45484	0.934498	1.61805	0.69897		1.36173	1.35218	1.04139	1.32222
	32	1.79657	1.62941	1.92686	1.76343	1.82347	2.62593	2.20575	1.82672	1.86034	1.59106		1.76716	2.01912	1.34439	1.25042	1.60746	1.716	1.74429	2.1959	1.44716	1.11394		1.56229	1.75967	1.46982	1.94694	1.75205	1.74819	1.81954	1.87506	2.25188	1.60314		1.63347	0.954243	1.62839	0.845098	1.80277	2.01953	1.20412	0.880814	1.78604	1.52634		1.25527	1.45484	1.17609	1.86034
	33	1.32222	1.37291	1.07918	1.33244	1.233	2.26031	1.70842	1.76418	0.977724	0.954243		1.81624	1.57978	0.959041	0.968483	1.11394	0.812913	1.13033	1.09691	0.977724	1.45484		1.29003	0.69897	1.43136	1.16137	0.477121	1.20412	1.39794	0.653213	0.653213	0		1.23045	0.740363	1.16137	0.740363	1.04139	1.53148	1.56229	1.00432	1.39794	0.778151		1.30103	1.35218	1.17609	1.09691
	34	1.56348	1.0607	1.27875	1	2.15106	2.25431	1.68664	1.67761	0	1.19033		1.83251	1.41497	1.28103	1.47422	1.44716	1.33244	1.13033	1.09691	0.977724	0.60206		0	1.07918	1.60206	1.5966	1.25527	1.39794	1.39794	1.41497	1.49969	1.58659		1.30103	1.31175	0.477121	1.04139	1.27875	1.60314	1.24304	0.477121	1.57978	1.14613		1.27875	1.43933	0.90309	1
	35	1.26717	1.51983	1.40654	0.929419	2.03782	2.16909	1.09691	1.02119	0.69897	1.17609		0	1.04139	0.851258	1.07188	0.740363	0.90309	1.0607	1.25527	0.69897	0.740363		1.19033	1.0607	1.14613	0	1.20412	1.07918	1.58546	1.04139	0.90309	1.49276		0	1.09691	1.62839	0.69897	1.02119	1.5682	1.40654	0.477121	1.5966	1.16137		1.07918	1.19033	1.04139	1.25527
	36	1.24304	0.30103	1.17609	1.16137	1.33445	2.32449	0.69897	1.49969	1.13033	1.21748		1.75587	1.59106	1.233	0.113943	1.23045	0	1.07918	1.16137	0.544068	0.929419		1.46982	1.5563	1.36173	1.04139	0.778151	0.544068	1.34242	1.38021	0.60206			0.740363	0.60206	1.07918	1.04139	0.845098	1.52504	0.812913	1.40824	1.39794	1.51983		0.60206	1.26717	0	1.23045
	37	1.33244	1.20683	1.47712	2.13513	2.15564	2.25792	1.16137	1	0.544068	1.32222		1.5682	2.21617	0.819544	1.05308	1.56229	1.02119	1.0607	1.30103	0.954243	0.39794		1.26717	1.25527	1.45484	1.35218	0.778151	1.27875	1.36173	1.29003	1.42488	1.39094		1.32222	0.477121	1.11394	0.929419	0.90309	1.59218	0.954243	1.00432	1.68215	1.11394		0.60206	1.02119	0.69897	1.38917
	38	1.48572	1.38202	1.70757	1.75967	1.14613	2.28691	1.11394	1.44091	1.30103	1.30103		1.39794	1.39794	0.982271	0.724276	1.38021	1.27875	1.14613	1.33244	0.740363	0.845098		1.26717	1.42325	1.37107	1.24304	2.00647	1.40654	1.60206	0.954243	1.32428	1.43297		1.33244	1.02119	1.0607	1.19033	1.47712	1.84261	0.954243	1.34439	1.76418	0.90309		0.977724	1.21748	1.36173	0.69897
	39	1.36361	1.16137	1.39794	1.41497	1.72509	2.20978	1.40654	1.23045	1.41497	0.778151		1.69461	1.27875	1.04532	0.447158	1.20412	1.09691	1.21748	1.35218	0.653213	1.16137		1.21748	1.49136	1.38021	1.0607	1.36173	1.9058		1.24304	1.40824	1.53908		1.34242	1.26717	1.45484	1.14613	1.36173	1.61384	1.43933	1.10037	0	0.740363		0.778151	1.49831	1	1.56229
	40	1.87852	1.14613	2.12548	1.40654	1.56937	2.04179	1.95713	1.80003	1.5682	1.60206		1.73239	1.58546	1.26951	1.35793	1.25527	1.21748	1.94201	1.50515	1.02119	1.29003		1.47712	1.70757	1.26717	1.65801	1.4624	1.49831	1.55023	1.37107	2.02572	1.93752		0.875061	0.176091	1.29003	1.14613	0.740363	1.63448	1.20412	0.30103	1.53148	1.02119		1.07918	0.30103	1.14613	1.27875
	41	1.50651	1.14613	1.74819	0.176091	1.80686	2.06296	1.35218	1.63448	1.29003	0.954243		1.87795	1.50515	0.934498	0.633468	1.46982	1.14613	1.0607	1.25527		0.875061		1.5563	1.17609	1.49136	1.21748	0.875061	1.26717	1.30103	0.69897	1.36361	1.24304		1.46982	1.11394	1.4624	0.30103	1.43136	1.72099	1.21748	1.13354	1.63347	1.24304		1.23045	1.40654	1.14613	1.41497
	42	1.73719	0.977724	1.52504	1.16137	0.60206	1.98945	1.55023	1.81358	1.52504	1.16137		1.75587	1.49136	1.17898	1.23805	1.0607	1.74036	1.53148	1.14613	0.60206	0.740363		0.875061	1.38021	1.4624	1.37107	0.812913	1.04139	1.5563	1.13033	1.57519	1.43297		1.16137	0.954243	0.544068	1	0.929419	1.74115	1.5966	1.11727	1.84261	1.48572		0.778151	0.977724	0.929419	1.07918
	43	1.79657	1.80686	1.31175	1.64836	1.34439	0	1.24304	1.5977	1	1.35218		1.50515	1.61278	1.00432	1.31806	1.02119	1.53148	0.954243	1.49831	0.544068	0.929419		1.49136	1.23045	1.21748	1.13033	0.477121	1.5682	1.61278	0.929419	1.02119	1.7332		1.23045	0.875061	0	1.20412	1.04139	1.68215	1.26717	0.653213	1.70842	1.07918		1.23045	1.11394	0.929419	1.0607
	44	2.07041	0.90309	1.54407	1.17609	1.25768	2.25066	0	1.32222	1.36173	1.26717		1.88366	1.55023	0.78533	0.518514	0.740363	1.47712	0.977724	1.34242	0.60206	0.812913		1.69461	1.72428	0.977724	0.977724	1.30103	0	0	1.0607	1.09691	1		1.49831	1.34242	1.13033	0.778151	0.954243	1.63448	1.24304	1.16435	1.69984	0.653213		1.07918	1.16137	0.69897	1.34242
	45	1.56937	1.79309	1.4843	1.74819	1.11394	2.25066	1.19033	1.41497	1.61278	1.36173		1.49136	1.77815	0.70757	0.447158	1.36173	1.73239	0.875061	0	0.778151	0.653213		2.09864	1.44716	1.02119	2.08814	1.66745	1.51188	1.40654	1.33244	1.60314	1.38202		1.17609	0.812913	1.36173	1.17609	1	1.50515	1.40654	1.10037	1.4624	1.29003		0.845098	1.19033	0.90309	1.23045
	46	1.65896	1.3032	1.94939	1.62839	1.76418	2.51996	1.66839	1.16137	1.43933	1.27875		1.97081	1.24304	1.25768	1.19866	1.41497	1.19033	1.33244	1.38021	1.25527	1.29003		1.38917	1.07918	1.43136	1.50515	1.41497	1.94448	2.29667	1.72835	1.42488	1.47857		1.34242	1.27875	1.47712	1.04139	1.47712	1.77887	1.62839	1.24551	1.45484	0.39794		1.17609	1.33244	1	1.23045
	47	1.11394	0	1.34242	1.26717	1.28103	2.2003	1.26717	1.38917	1.51851	1.09691		1.49136	1.23045	1.34439	1.07188	0.812913	2.0086	0.929419	1.25527	0.477121	0.845098		0.977724	0.653213	1.39794	0.778151	1.17609	1.38021	1.55023	0.653213	0.740363	1.44871		1.04139	0.90309	1.0607	1.34242	1.37107	1.5682	0.875061	0.740363	1.62839	0		1.26717	1.19033	0.69897	1.58546
*Each value normalized to to lowest measurement for the same mouse
**Mouse 1-10, Peptide-2 primed; Mouse 11-20, Peptide-29 primed; Mouse 21-30, Control-peptide primed; Mouse 31-40, IFA-treated; Mouse 41-50, PBS-treated
[truncated: 6 more columns]

## Sheet: Proliferation
Proliferation		Mouse*
(Stimulation Index)		1	2	3	4	5	6	7	8	9	10		11	12	13	14	15	16	17	18	19	20		21	22	23	24	25	26	27	28	29	30		31	32	33	34	35	36	37	38	39	40		41	42	43	44
	blank (CPM)	5950.57	4597.09	2529.89	2515.03	4597	3985.66	3467.74	3113.6	2666.91	1927.49		3140.31	3350.51	2767.31	3843.8	2913.6	3875.97	6272.2	2992.6	2285.31	1179.46		2784.77	3006.89	3426.34	5475.43	4022.11	3266.34	3947.49	3509.37	3036.46	2628.34		4407.09	2850.03	4069.89	2386.77	6351.63	4681.83	8087.43	2706.34	2655.06	1726.17		4549.29	2370.51	9284.26	5320.46
Peptide	1
	2	0.732703	1.06611	1.36449	0.857644	0.681096	0.487498	0.782353	0.991457	0.634891	0.553675		0.740053	0.416056	0.675745	1.12727	0.766749	0.940925	1.35777	1.0683	0.777574	1.94242		1.31609	0.886299	0.964002	0.990059	1.58797	1.76136	1.13571	1.73484	1.06275	1.50475		1.61472	2.49436	1.17654	0.830829	1.45685	1.82471	0.779234	1.55117	1.61202	0.388142		1.26134	0.44716	0.194092	0.770423
	3	0.66481	0.595595	0.771972	0.584964	0.940831	0.498789	0.830627	0.7676	0.668188	0.976402		1.14288	0.839871	0.92111	0.81768	0.596513	0.597579	0.808169	3.19421	0.696184	1.19547		0.737296	0.836746	1.03405	1.22968	1.16705	1.3088	0.727096	2.05535	1.16056	1.78371		0.41819	0.46989	0.519671	1.31936	0.163423	0.640348	0.255582	0.273801	0.955535	1.42581		0.625593	0.592698	2.2983	3.16665
	4	2.2134	1.78265	1.86696	3.67948	4.60801	2.69767	1.36285	0.684417	1.20859	0.863405		1.12887	2.53215	1.96075	2.28914	2.25082	3.29208	1.99037	2.57569	1.4405	3.10567		0.606154	1.22851	1.39834	1.87532	2.66561	2.59771	2.45219	4.12894	1.31206	2.39474		1.28566	3.52768	3.13915	6.2797	1.46419	1.7867	1.31414	1.28262	1.48999	0.842327		0.525357	1.15671	1.15572	3.6136
	5	2.01964	1.90817	1.72775	2.58844	5.07679	2.23928	1.39716	0.742549	0.823424	1.00701		1.07441	1.17331	1.71177	2.2267	0.972337	1.86431	1.37193	2.10192	1.23747	2.67157		1.42453	0.652236	1.5518	1.771	2.27497	1.74544	1.43965	4.33041	0.87668	1.10222		0.855441	3.06207	1.84379	3.72135	1.12947	1.26596	0.698986	1.20088	1.46551	1.73505		0.948545	0.725581	0.37709	1.78612
	6	0.578936	0.741774	0.992535	0.893429	1.26909	0.682949	0.748037	0.749936	0.64869	1.77661		0.475112	0.664376	0.873844	0.860607	0.622254	0.795465	0.604573	0.904631	0.65549	2.01194		0.801933	0.562376	0.610564	0.875219	1.4828	1.47811	1.11717	2.59648	0.909942	1.47355		1.29655	2.31296	0.723853	1.48946	0.600791	2.00721	0.272645	1.15617	0.795086	0.20334		0.288177	0.63404	0.0884508	0.321025
	7	0.806309	0.647584	0.757346	0.506555	1.11899	0.610439	0.512495	0.793294	0.607444	1.00649		0.614907	0.764121	0.75669	0.843957	0.668245	0.666156	0.701508	1.51774	1.69298	2.64732		0.538285	0.497192	0.842589	0.738938	1.12732	1.17446	0.956305	1.98075	0.79764	1.18896		0.492389	0.560345	0.395392	0.726923	0.443193	0.779396	0.321363	1.57704	1.206	0.445495		0.443146	0.568653	0.26281	0.580965
	8
	9
	10
	11
	12
	13
	14
	15
	16	0.650055	0.811601	2.01155	0.805955	0.791821	0.454379	1.02753	0.585175	0.748056	0.812457		0.530584	0.253394	1.57879	0.943077	1.19817	0.53922	1.10201	1.60229	0.454642	1.0844		1.26869	0.596631	1.08664	0.632462	1.17431	0.965606	1.25989	0.87993	0.852638	0.944017		0.677772	0.623152	1.25556	0.505285	1.72255	1.01563	0.130697	1.03572	1.12239	1.92565		0.829625	0.683818	0.28278	0.0883383
	17	1.18731	1.78113	0.84826	1.44308	3.62258	1.42762	1.02055	0.730344	1.01128	1.15799		1.26293	1.1634	1.59223	1.38379	1.00769	2.2012	2.06884	1.61966	1.58534	1.655		1.49276	1.39081	2.13405	1.57343	1.77568	1.5119	2.20323	2.59562	1.47573	1.11979		1.76829	1.24981	1.18898	2.64416	0.752878	2.43606	1.25689	0.294124	1.85495	0.971514		1.00763	0.669897	2.12478	5.5046
	18	0.739089	0.747865	0.901622	0.706553	1.55863	0.926823	0.929711	0.823484	1.36562	0.835285		1.06136	0.722576	1.31174	0.715958	0.987095	0.6966	0.955964	1.17958	0.548371	2.99121		0.899176	0.503178	1.13853	0.698028	0.783916	0.865188	0.923373	1.04292	0.933061	0.995304		0.558646	2.30601	1.82049	1.26866	1.02226	1.12802	0.330389	0.799307	1.04442	0.148884		0.912231	0.303732	1.0031	0.287231
	19	1.81969	0.909707	1.78822	2.82104	3.45225	2.21243	0.860214	0.580036	1.50923	0.447734		2.00044	1.65318	2.16528	1.97279	1.21328	1.11688	1.72721	1.85457	0.674743	1.61871		1.00195	0.462937	2.70411	2.51852	2.85029	1.80048	1.85612	4.08421	2.43277	1.86589		0.916252	2.66559	2.09318	1.39737	0.631177	0.643766	0.501519	0.649955	1.01278	1.52882		0.580751	0.78464	0.465196	0.647877
	20	0.751054	0.647149	1.46252	1.71211	1.38525	1.76809	1.08203	0.680884	0.856046	0.877828		1.24287	1.42098	0.933396	1.14371	1.1145	0.784062	0.653232	0.920604	1.09228	1.86442		0.663609	0.860691	0.877612	0.977275	1.94082	1.83722	0.865108	2.13463	0.933983	1.33126		0.827077	2.10068	1.22972	2.86747	0.680298	1.53765	0.330513	0.848377	1.04977	0.465191		0.426441	0.133726	0.0340361	0.417483
	21	0.687833	0.840533	1.24432	0.833867	1.52425	1.2678	0.977062	0.656154	0.870069	1.19897		1.41432	0.825545	1.09709	0.88272	0.910283	0.796445	0.584006	1.05895	0.747381	1.3608		0.89616	0.76225	0.990269	0.583151	1.0768	1.1992	0.947945	1.42903	0.946564	0.89448		1.4547	1.11725	0.901254	0.379592	0.131935	0.52031	0.368374	1.008	1.7119	1.04277		1.10809	0.601979	0.253009	0.407521
	22	1.71009	1.9143	2.45703	3.67765	6.73931	3.64261	1.1656	1.10579	2.38065	0.824909		1.51163	3.36372	3.11074	2.35314	2.2999	3.07381	1.76493	2.46675	1.96778	1.79998		1.24793	1.71806	1.89181	1.91386	6.23856	2.81269	2.5934	10.9265	3.12338	3.17736		1.79143	4.91153	1.56614	3.69713	0.721232	2.76242	0.952466	1.57896	1.72049	1.39499		0.734665	0.511281	0.4429	2.33476
	23	0.908316	0.748953	2.40248	2.34789	2.22127	1.26132	0.915004	0.83344	1.71179	1.22076		0.636242	0.923739	1.48122	0.878558	0.984349	1.15403	0.693696	1.21734	1.06594	1.38538		1.26474	0.573351	0.990094	0.907326	2.34155	1.12879	0.793467	2.66008	1.2778	1.58503		2.32217	1.71865	1.89735	1.23271	0.440674	1.49215	0.708631	0.275649	0.899416	0.214927		0.385115	0.379664	0.114603	0.136266
	24	0.630864	0.529553	1.41943	1.05844	0.759191	0.382371	1.0938	0.593204	0.919415	0.838605		0.300288	0.162363	1.00603	1.12233	1.24389	0.595464	0.647492	0.931297	0.320744	0.891936		0.710723	0.560114	1.15809	0.754279	0.963921	0.87872	0.673087	1.26205	0.934708	0.863662		1.01428	0.585257	0.889018	0.458779	1.1501	0.556193	0.0239878	0.901216	1.74535	1.36267		1.31779	0.399491	0.373536	0.329671
	25	1.37567	0.406997	0.862885	0.450094	1.0509	0.590116	0.693823	0.580678	1.23259	0.916738		1.02538	0.697863	0.883167	0.703054	1.28981	0.404028	0.913236	1.06128	0.691021	0.774085		1.05431	0.587984	1.46308	0.959925	1.28166	0.903151	0.771174	1.81429	1.24527	1.2525		1.07786	1.23472	0.819482	0.680417	0.870359	0.331067	0.370328	0.123488	1.29489	0.320941		0.989826	0.251422	2.06586	3.2781
	26	0.760095	0.784628	0.87079	0.485482	1.30241	0.827467	0.95826	0.720131	1.20626	1.16629		0.48371	0.649751	0.769699	0.409543	0.8426	0.699438	0.902554	0.881508	0.65689	0.718975		0.551212	0.807813	1.28189	0.643785	0.839608	0.543115	0.540851	0.939769	0.899403	0.900567		0.631483	1.46981	2.62199	0.644804	0.201712	0.402193	0.410167	0.323684	2.32952	0.736312		0.991804	0.32609	0.698279	0.636599
	27	0.654391	0.539733	0.768019	0.692318	1.52408	1.23247	0.657892	0.730087	1.19914	0.817645		1.37477	1.13368	1.61174	0.653	0.762356	0.594174	0.752878	0.905567	0.675618	0.664713		0.847538	0.389772	1.51182	1.18895	0.904748	0.549238	0.481572	1.08965	0.845064	0.974378		1.03016	1.70349	1.43006	1.9686	0.613858	0.982949	0.471102	0.127922	1.50769	1.38283		1.21769	0.243407	0.684621	0.167467
	28	1.56439	1.5686	2.36611	3.77332	5.19082	1.84988	1.57342	0.658402	0.925789	2.03685		0.933665	1.72183	1.77862	1.94214	1.6701	0.842111	1.4746	1.46161	2.30603	2.48165		0.85393	1.11045	2.18221	1.51659	5.23307	2.13419	2.20424	5.80793	2.73114	2.90236		1.09873	3.6933	1.24647	2.4242	0.745541	0.935788	0.62816	0.120236	0.819568	0.796561		0.304443	0.143007	0.157686	0.385305
	29	1.32357	1.27607	1.90443	1.43855	2.68414	1.59376	1.05429	0.871082	1.13652	1.69651		1.70658	1.2416	1.69478	0.993548	0.973847	0.934733	0.780141	1.51741	1.16352	1.23362		1.17396	1.0476	1.2614	1.21835	4.12793	2.2588	1.45237	4.69486	2.34728	1.97196		0.882896	4.25827	1.29856	1.40064	0.31362	0.719804	0.922419	0.403866	1.84214	0.854492		1.03093	1.22885	0.247839	0.208629
	30	2.53673	2.062	2.49063	4.98046	5.19687	3.66038	1.78491	1.19964	2.05331	2.51312		1.40113	2.44953	2.10999	2.22025	1.56109	2.46885	2.24757	1.89835	2.1695	1.04624		0.9455	0.75826	2.14082	2.11512	5.80466	2.47316	2.9211	5.85524	2.66001	4.01888		1.12909	2.82032	1.94821	2.51595	0.900273	1.91831	0.805448	1.86237	3.18675	1.06247		0.81859	0.550092	0.480405	1.48111
	31	0.797402	0.95343	1.26607	0.999989	1.07139	0.692232	0.656335	0.868834	1.297	1.76707		1.3626	0.416056	0.915328	0.880899	1.15527	0.641439	0.448806	0.781595	1.14908	1.30229		0.995055	0.787193	0.826829	0.821853	0.873521	2.58668	0.626525	0.755463	1.13461	1.00291		2.73559	1.21929	0.734173	0.36409	0.235719	1.02076	0.442168	0.213203	1.14762	0.216085		2.04362	0.186457	0.204109	0.224605
	32	1.07301	0.978446	1.88633	1.37016	3.88266	1.44694	1.17431	1.05184	1.54973	1.06045		0.918762	0.44232	1.50044	1.89843	1.24725	1.19944	1.84513	1.66544	1.55077	1.54393		0.723578	0.733317	1.58536	1.76808	2.60957	1.96795	1.82425	4.50947	2.54619	1.98612		2.46694	1.74532	1.13861	1.20916	1.27715	2.23729	0.166307	0.338095	1.11041	1.92808		0.453038	0.974472	0.713358	2.02859
	33	1.17737	0.559311	0.999255	0.526435	1.45947	0.677429	1.19674	0.809353	1.35475	0.91788		0.998945	0.695714	1.54019	0.9475	2.58381	0.922143	0.800198	1.05661	0.602105	1.1997		0.759847	0.719349	1.30938	0.850527	1.01573	0.889068	0.676127	0.96855	1.30481	0.998728		0.979604	0.911219	0.864643	1.9805	0.738236	0.650387	0.208101	0.114915	0.93821	1.00917		0.632187	0.715457	2.34881	3.80253
	34	1.44208	0.540777	1.05088	0.565004	2.13922	1.4495	0.8928	0.678636	1.27226	1.15332		1.14033	0.657511	1.13431	0.742755	0.940074	0.433182	0.95995	1.11983	1.31754	0.92585		0.628777	0.605277	1.08395	0.737513	1.66335	1.09695	0.858268	1.30177	1.65489	1.22024		1.3579	0.831921	5.05248	1.23305	0.373133	0.384892	0.260577	0.729472	0.243309	0.489523		0.876665	0.546717	0.553733	1.15366
	35	0.537763	0.537079	0.632835	0.393316	1.65673	0.717824	0.557423	0.612474	0.710259	0.698008		0.932391	1.13983	1.14841	0.864509	0.99849	0.44763	0.862536	0.602152	0.576726	0.710496		0.710364	0.592972	1.15283	1.27661	1.62477	0.539196	0.619635	0.780767	0.963952	1.19391		0.902864	2.09998	1.05384	0.726085	0.814909	0.799901	0.468159	0.784897	2.86773	0.633773		1.23008	0.557263	0.590893	0.109577
	36	1.18358	0.895785	0.911108	0.491446	1.14248	0.741459	0.791581	0.725527	0.726308	1.00182		0.929525	0.621397	1.04079	0.659816	0.905066	0.742266	0.638691	0.690035	0.709749	1.77115		0.645654	0.513887	0.993829	0.536214	1.49548	0.562403	0.693353	1.03523	1.01335	1.11903		1.06764	2.65296	0.705425	2.34501	0.605042	0.416931	0.549767	0.196945	0.522399	0.690546		0.364453	0.401601	0.0859735	0.378727
	37	0.799083	0.695876	0.736397	0.582896	0.834022	0.595134	0.501479	0.413027	1.02403	1.15124		1.23809	1.04432	0.711882	0.471148	0.977142	0.483234	0.939064	0.890196	0.732941	0.923306		0.87763	0.477903	0.579335	0.532378	1.23766	1.20869	0.777457	1.18141	0.870752	0.963345		0.585875	2.95969	0.535396	0.983085	0.440202	0.159169	0.287013	0.322576	1.18152	1.43323		0.591521	1.89756	0.219533	0.268022
	38	1.29282	0.626919	0.689754	2.63735	1.02354	0.885676	0.81667	0.715249	1.35962	1.87083		1.05499	0.840229	0.895814	0.701129	0.750686	0.566103	0.448009	0.377932	0.532268	0.624016		0.880144	0.342547	0.640975	0.690393	1.13249	0.928561	0.604182	1.22746	0.887548	1.47507		1.47045	1.13332	1.21183	1.82472	0.69072	0.822969	0.464548	2.72841	1.65383	1.05841		0.582949	1.08331	0.360417	0.457292
	39	1.07287	0.798114	1.5305	1.51211	2.58825	1.23668	0.732177	0.747366	1.34687	1.2135		1.38394	0.891505	1.30603	1.23446	1.00117	0.912803	1.20372	1.59193	1.79231	1.99414		1.25791	0.584326	0.945907	0.805599	1.64441	1.66119	1.19646	1.73535	1.36646	0.970574		3.30354	1.27402	0.382812	1.44212	0.0977702	0.671105	0.670671	0.166719	0.922767	0.665751		1.76269	0.25775	0.153378	0.399627
	40	0.83592	0.489223	0.879565	0.921341	2.1129	0.509326	0.78616	0.801966	0.75443	0.701951		0.675729	0.416056	1.27416	0.905094	0.577636	0.623379	1.20341	1.1626	1.8422	0.741019		0.849621	0.558385	0.876153	0.912988	1.36843	1.10595	1.14985	1.51765	1.81824	1.09461		0.576345	0.993674	0.506402	1.10316	0.246394	1.40334	0.0769095	0.498828	0.573622	1.54678		0.125075	0.134148	0.526073	0.684716
	41	0.729006	0.390247	0.371558	0.357849	0.647596	0.686461	0.475525	0.839735	0.65019	1.00649		0.448363	0.752123	0.354857	0.521619	0.305464	0.0028896	0.490896	1.00896	0.752194	1.26668		0.691619	0.812801	1.0843	0.772396	0.858553	0.783139	0.616595	1.04976	0.953084	1.11021		0.371266	0.810518	0.213028	1.02691	0.162635	0.125592	0.077775	0.333291	2.6636	0.831899		0.466667	0.95338	1.67919	3.39257
	42	0.492927	0.773751	0.558523	0.619078	0.847074	1.99726	0.384112	0.658145	0.64569	0.939566		0.239148	0.708249	0.952259	1.78417	0.459226	0.702792	0.74328	1.36102	0.509777	1.19292		0.505966	0.692078	0.466386	0.738024	0.97312	0.524134	0.90721	1.03779	1.18065	0.993782		0.718615	0.438592	0.89806	1.97137	0.52459	0.411378	0.114029	0.944448	0.0769098	0.184223		1.18458	1.14034	0.532191	0.909132
	43	0.608345	0.833789	0.529668	0.724047	0.898194	0.666891	0.408392	0.610226	0.48033	0.98574		0.701522	0.795699	0.744765	1.22176	0.92154	0.542367	0.424253	0.796699	0.540845	0.712192		0.445997	0.977091	0.641792	0.613651	1.58454	0.511949	0.771884	1.1096	0.947486	1.36664		0.320847	0.945254	2.07087	0.575254	0.951126	0.562174	0.463213	1.45813	1.98037	0.638986		0.654872	0.586371	0.0965075	0.171978
	44	1.11704	1.01216	0.456938	1.00643	0.838155	0.886178	0.409777	0.49878	0.8073	1.14242		0.548034	0.662286	0.546812	0.825225	0.736546	0.848355	0.826345	0.981421	0.789826	1.37182		0.762361	0.591309	0.655509	0.511375	1.95022	0.667107	0.70759	1.00759	0.96527	1.11941		0.746525	0.787711	0.403992	3.06271	0.369826	0.734328	0.175705	0.357678	0.302818	0.8991		0.348846	0.495673	0.0365134	0.192841
	45	0.552216	1.01456	0.911504	0.696612	0.726387	0.628002	0.364791	0.374807	0.775803	1.07549		0.467788	0.830977	0.478442	0.716739	0.486409	0.935507	1.05803	1.12778	0.858175	1.64313		0.363046	0.5228	0.454129	0.473753	1.11613	0.767831	1.32337	0.96741	0.809167	0.955355		0.751971	0.603152	0.214502	1.44388	2.59811	0.119184	0.282809	0.603767	0.557803	2.88616		0.457039	1.37228	0.143469	0.960632
	46	1.43855	1.01956	2.23805	4.50214	4.59217	2.30582	0.96893	0.752569	1.61955	1.40027		1.39476	1.48843	1.21136	1.65487	0.515857	2.48067	1.98049	1.12751	1.47682	0.926698		0.531462	0.581	1.69306	1.75	3.41412	2.70302	1.85333	3.01137	2.20454	2.36042		0.714985	0.866728	0.493626	1.60912	0.599059	1.5033	0.75673	2.58593	0.676445	1.14299		0.301806	1.15418	0.307833	0.501273
	47	0.303668	0.795983	1.31824	0.758242	2.00979	0.6554	0.464567	0.446107	0.651315	1.21194		0.744511	0.475509	0.559026	0.707113	0.749245	0.842627	0.74599	0.871149	1.02699	1.60498		0.312773	0.675849	0.495864	0.577306	0.843338	0.841308	0.819256	0.796724	0.814107	0.905514		1.51379	0.24105	0.325808	1.52222	0.450121	0.277242	0.35774	1.38312	0.438032	0.572365		0.921903	0.341698	0.0437299	0.305613
*Mouse 1-10, Peptide-2 primed; Mouse 11-20, Peptide-29 primed; Mouse 21-30, Control-peptide primed; Mouse 31-40, IFA-treated; Mouse 41-50, PBS-treated
[truncated: 6 more columns]

[truncated: 1 more sheets: Antibody]
